# Supplementary material for: Urinary Metabolomic Study in a Healthy Children Population and Metabolic Biomarker Discovery of Attention-Deficit/Hyperactivity Disorder (ADHD)
Source: Front Psychiatry. 2022 May 20;13:819498. doi: 10.3389/fpsyt.2022.819498 (PMC9163378; doi:10.3389/fpsyt.2022.819498)
Supplement: Supplementary file 8 [file Data_Sheet_1.xlsx]

## Sheet: Legends
Table S1 Basic characteristics of the participants in this study.
Table S2 The VIP score, Female/Male ratio and P value of metabolites significantly differentially expressed between genders at different years of age.(a.Age 1~3, b.Age 4~6, c.Age 7~10, d.Age 11~14, e.Age 15~18, f.all ages)
Table S3 Age differential metabolites in boys.
Table S4 Age differential metabolites in girls.
Table S5 Differential metabolites between ADHD patients and healthy controls.
Table S6 Differential metabolites between ADHD without tic disorders and healthy controls.
Table S7 Differential metabolites in children of ADHD comorbid tic disorders.

## Sheet: Table S1
Table S1 Basic characteristics of the participants in this study
Bold samples are gender- and age- matched healthy control
	sample ID	Gender（F:Female,M:Male）	Age (years)
Health children (n=350)	H1	F	1
include	H2	F	1
	H3	F	1
	H4	F	1
	H5	F	1
	H6	F	1
	H7	F	1
	H8	M	1
	H9	M	1
	H10	M	1
	H11	M	1
	H12	M	1
	H13	M	1
	H14	M	1
	H15	M	1
	H16	M	1
	H17	M	1
	H18	F	2
	H19	F	2
	H20	F	2
	H21	F	2
	H22	F	2
	H23	F	2
	H24	F	2
	H25	F	2
	H26	F	2
	H27	M	2
	H28	M	2
	H29	M	2
	H30	M	2
	H31	M	2
	H32	M	2
	H33	M	2
	H34	M	2
	H35	M	2
	H36	F	3
	H37	F	3
	H38	F	3
	H39	F	3
	H40	F	3
	H41	F	3
	H42	F	3
	H43	F	3
	H44	F	3
	H45	M	3
	H46	M	3
	H47	M	3
	H48	M	3
	H49	M	3
	H50	M	3
	H51	M	3
	H52	M	3
	H53	M	3
	H54	M	3
	H55	F	4
	H56	F	4
	H57	F	4
	H58	F	4
	H59	F	4
	H60	F	4
	H61	F	4
	H62	F	4
	H63	F	4
	H64	F	4
	H65	M	4
	H66	M	4
	H67	M	4
	H68	M	4
	H69	M	4
	H70	M	4
	H71	M	4
	H72	M	4
	H73	M	4
	H74	M	4
	H75	F	5
	H76	F	5
	H77	F	5
	H78	F	5
	H79	F	5
	H80	F	5
	H81	F	5
	H82	F	5
	H83	F	5
	H84	F	5
	H85	M	5
	H86	M	5
	H87	M	5
	H88	M	5
	H89	M	5
	H90	M	5
	H91	M	5
	H92	M	5
	H93	M	5
	H94	M	5
	H95	F	6
	H96	F	6
	H97	F	6
	H98	F	6
	H99	F	6
	H100	F	6
	H101	F	6
	H102	F	6
	H103	F	6
	H104	M	6
	H105	M	6
	H106	M	6
	H107	M	6
	H108	M	6
	H109	M	6
	H110	M	6
	H111	M	6
	H112	M	6
	H113	M	6
	H114	F	7
	H115	F	7
	H116	F	7
	H117	F	7
	H118	F	7
	H119	F	7
	H120	F	7
	H121	F	7
	H122	F	7
	H123	F	7
	H124	M	7
	H125	M	7
	H126	M	7
	H127	M	7
	H128	M	7
	H129	M	7
	H130	M	7
	H131	M	7
	H132	M	7
	H133	M	7
	H134	F	8
	H135	F	8
	H136	F	8
	H137	F	8
	H138	F	8
	H139	F	8
	H140	F	8
	H141	F	8
	H142	F	8
	H143	F	8
	H144	M	8
	H145	M	8
	H146	M	8
	H147	M	8
	H148	M	8
	H149	M	8
	H150	M	8
	H151	M	8
	H152	M	8
	H153	F	9
	H154	F	9
	H155	F	9
	H156	F	9
	H157	F	9
	H158	F	9
	H159	F	9
	H160	F	9
	H161	F	9
	H162	F	9
	H163	M	9
	H164	M	9
	H165	M	9
	H166	M	9
	H167	M	9
	H168	M	9
	H169	M	9
	H170	M	9
	H171	M	9
	H172	M	9
	H173	F	10
	H174	F	10
	H175	F	10
	H176	F	10
	H177	F	10
	H178	F	10
	H179	F	10
	H180	F	10
	H181	F	10
	H182	F	10
	H183	M	10
	H184	M	10
	H185	M	10
	H186	M	10
	H187	M	10
	H188	M	10
	H189	M	10
	H190	M	10
	H191	M	10
	H192	M	10
	H193	F	11
	H194	F	11
	H195	F	11
	H196	F	11
	H197	F	11
	H198	F	11
	H199	F	11
	H200	F	11
	H201	F	11
	H202	F	11
	H203	M	11
	H204	M	11
	H205	M	11
	H206	M	11
	H207	M	11
	H208	M	11
	H209	M	11
	H210	M	11
	H211	M	11
	H212	F	12
	H213	F	12
	H214	F	12
	H215	F	12
	H216	F	12
	H217	F	12
	H218	F	12
	H219	F	12
	H220	F	12
	H221	M	12
	H222	M	12
	H223	M	12
	H224	M	12
	H225	M	12
	H226	M	12
	H227	M	12
	H228	M	12
	H229	M	12
	H230	M	12
	H231	F	13
	H232	F	13
	H233	F	13
	H234	F	13
	H235	F	13
	H236	F	13
	H237	F	13
	H238	F	13
	H239	F	13
	H240	F	13
	H241	M	13
	H242	M	13
	H243	M	13
	H244	M	13
	H245	M	13
	H246	M	13
	H247	M	13
	H248	M	13
	H249	M	13
	H250	M	13
	H251	F	14
	H252	F	14
	H253	F	14
	H254	F	14
	H255	F	14
	H256	F	14
	H257	F	14
	H258	F	14
	H259	F	14
	H260	F	14
	H261	M	14
	H262	M	14
	H263	M	14
	H264	M	14
	H265	M	14
	H266	M	14
	H267	M	14
	H268	M	14
	H269	M	14
	H270	M	14
	H271	F	15
	H272	F	15
	H273	F	15
	H274	F	15
	H275	F	15
	H276	F	15
	H277	F	15
	H278	F	15
	H279	F	15
	H280	F	15
	H281	M	15
	H282	M	15
	H283	M	15
	H284	M	15
	H285	M	15
	H286	M	15
	H287	M	15
	H288	M	15
	H289	M	15
	H290	M	15
	H291	F	16
	H292	F	16
	H293	F	16
	H294	F	16
	H295	F	16
	H296	F	16
	H297	F	16
	H298	F	16
	H299	F	16
	H300	M	16
	H301	M	16
	H302	M	16
	H303	M	16
	H304	M	16
	H305	M	16
	H306	M	16
	H307	M	16
	H308	M	16
	H309	M	16
	H310	M	16
	H311	F	17
	H312	F	17
	H313	F	17
	H314	F	17
	H315	F	17
	H316	F	17
	H317	F	17
	H318	F	17
	H319	F	17
	H320	F	17
	H321	M	17
	H322	M	17
	H323	M	17
	H324	M	17
	H325	M	17
	H326	M	17
	H327	M	17
	H328	M	17
	H329	M	17
	H330	M	17
	H331	F	18
	H332	F	18
	H333	F	18
	H334	F	18
	H335	F	18
	H336	F	18
	H337	F	18
	H338	F	18
	H339	F	18
	H340	F	18
	H341	M	18
	H342	M	18
	H343	M	18
	H344	M	18
	H345	M	18
	H346	M	18
	H347	M	18
	H348	M	18
	H349	M	18
	H350	M	18
Health control that matched with patients	HC1	M	6
(n=13)	HC2	M	6
	HC3	M	6
	HC4	M	6
	HC5	M	6
	HC6	M	6
	HC7	M	6
	HC8	M	7
	HC9	M	7
	HC10	M	7
	HC11	M	7
	HC12	M	7
	HC13	M	7
Training Set	AT1	M	6
(ADHD comorbid tic disorders)	AT2	M	6
(n=21)	AT3	M	7
	AT4	M	7
	AT5	M	7
	AT6	M	8
	AT7	M	8
	AT8	M	8
	AT9	M	8
	AT10	M	8
	AT11	M	9
	AT12	M	10
	AT13	M	10
	AT14	M	10
	AT15	M	10
	AT16	M	11
	AT17	M	11
	AT18	M	12
	AT19	M	12
	AT20	F	7
	AT21	F	9
Training Set	A1	M	6
(ADHD without tic disorders）	A2	M	6
(n=31)	A3	M	6
	A4	M	6
	A5	M	6
	A6	M	6
	A7	M	6
	A8	M	7
	A9	M	7
	A10	M	7
	A11	M	7
	A12	M	7
	A13	M	7
	A14	M	7
	A15	M	8
	A16	M	9
	A17	M	9
	A18	M	9
	A19	M	9
	A20	M	9
	A21	M	10
	A22	M	10
	A23	M	10
	A24	M	11
	A25	M	13
	A26	M	13
	A27	F	6
	A28	F	6
	A29	F	7
	A30	F	7
	A31	F	10
Validation Set	AT22	M	6
(ADHD comorbid tic disorders)	AT23	M	7
(n=11)	AT24	M	7
	AT25	M	8
	AT26	M	8
	AT27	M	10
	AT28	M	10
	AT29	M	11
	AT30	M	11
	AT31	F	6
	AT32	F	9
Validation Set	A32	M	6
(ADHD without tic disorders）	A33	M	7
(n=13)	A34	M	7
	A35	M	7
	A36	M	7
	A37	M	6
	A38	M	9
	A39	M	9
	A40	M	6
	A41	M	10
	A42	M	12
	A43	F	6
	A44	F	9

## Sheet: Table S2a(Age 1~3)
Table S2a The VIP score, Female/Male ratio and P value of metabolites significantly differentially expressed between genders at different years of age(Age 1~3) (including raw data).
Age 1~3					Sample ID	7038	7049	7148	8021	8113	8128	8139	7009	7083	7091	7108	7117	7139	7153	8002	8052	8098	7048	7058	7125	8027	8028	8041	8065	8131	8148	7040	7067	8015	8022	8044	8085	8089	8132	8141	7011	7087	7131	7136	7145	7175	8010	8067	8140
ID	Metabolites	VIP score	Female/Male	P-value	Groups	F1	F1	F1	F1	F1	F1	F1	M1	M1	M1	M1	M1	M1	M1	M1	M1	M1	F2	F2	F2	F2	F2	F2	F2	F2	F2	M2	M2	M2	M2	M2	M2	M2	M2	M2	F3	F3	F3	F3	F3	F3	F3	F3	F3
HMDB0030410	L-2-Amino-3-methylenehexanoic acid	1.34478	1.91196	0.0456828		3030.44	11723.3	14078.1	4326.36	7955.16	16540.8	32605	4409.66	17087.6	4569.65	2902.8	2578.6	5955.89	5717.43	3207.21	15554.6	9217.01	6285.72	86259.8	5811.18	3594.86	8074.9	17198.6	4104.63	8025.27	4914.86	4457.01	8003.6	4521.54	4470.05	12492.9	4424.78	4419.17	2769.14	13909.4	4618.51	4546.08	11024.5	8352.14	4050.04	20455.9	3754.72	29279.2	21159.4
HMDB0031256	4-Hydroxy-2H-pyran-3-carboxaldehyde	1.87429	1.94289	0.00222307		14912.3	59992.9	47459.6	20698.4	29194.3	35219.1	72081.1	15837.9	35008.4	13046.3	13889.4	15452.9	19885	18839.9	15288.3	27712.1	14531.2	19017.5	160843	23027.6	16417.3	61542.5	44285.3	15316.4	22392.9	13320.7	58658	20004.8	25130.3	28242.3	31243.8	16868.7	16673.7	15427.4	40065.9	19313	23764.1	45444.1	16999.2	45160.9	23697.4	27136.2	153354	65055.1
HMDB0038712	(S)-Isosclerone	2.08706	1.68186	0.000713267		609.561	818.043	2564.53	1334.13	1156.62	2002.49	1768.42	670.322	837.91	838.034	383.669	1025.18	555.061	483.513	293.697	770.145	1318.93	626.132	1466.55	1918.4	932.05	1513.71	1265.81	1128.63	2005.29	591.283	847.826	901.657	918.709	1496.22	797.874	523.617	1430.38	569.282	1071.6	1002.62	1144.15	692.716	1193.16	1907.09	449.137	2439.83	3728.47	1293.06
HMDB0060558	Desglymidodrine	1.68614	2.94599	0.0279754		699.301	359.383	507.584	1128.81	6503.89	1214.76	26410.6	443.264	1668.47	661.111	441.802	657.723	621.327	558.971	487.688	506.864	1206.74	643.403	813.503	843.928	751.613	570.517	767.96	12246.3	2402.14	553.402	734.494	3342.68	370.668	914.532	447.529	526.903	1084.37	463.42	684.622	1166.05	1601.19	539.538	926.135	1442.8	398.57	1025.95	2609.01	926.726
HMDB0000883	L-Valine	2.11583	1.74845	4.65154e-05		261719	235979	292546	241289	143213	651359	230323	209392	162588	187071	240472	177210	187630	281303	65739.9	85637.6	231460	117034	181607	599405	275062	224917	374630	138554	501201	143503	132514	143804	132386	175881	149916	122769	85383.2	147266	114154	148453	219034	157776	452723	266663	165985	434415	223510	334855
HMDB0000153	Estriol	2.05322	0.566822	0.0144158		3029.69	665.203	2617.08	8227.35	5317.41	263.666	3502.07	1878.8	2337.35	13838.3	1717.91	12483.1	3871.79	3642.95	7184.18	10197	5056.95	7132.37	5942.17	443.441	3273.42	2939.26	2770.06	1315.88	2382.55	6755.41	64808.6	26541	5185.38	17216.8	1200.28	17739.1	4020.43	12745.8	8028.72	5921.96	35937.7	3682.25	2487.52	22417.2	23457	4234.89	6049.99	7517.59
HMDB0028791	Glutaminylarginine	1.87582	0.622288	0.00649712		1200.09	858.131	1331.54	2305.53	1065.57	113.084	1489.22	1760.19	1049.83	2247.05	3058.73	6636.53	2925.78	4403.06	3598.16	6868.61	1438.85	3350.48	1818.7	697.085	1639.37	968.615	776.843	3943.54	458.957	3086.94	1865.39	1239.55	2414.96	2414.2	1630.73	4873.5	5003.27	1383.74	2217.5	1928.4	2968.64	1563.33	716.529	1421.88	2914.47	1757.54	1886.92	512.59
HMDB0012638	20-Hydroxy-E4-neuroprostane	1.84035	0.610273	0.0205925		5269.18	2529.26	2880.22	2478.53	751.426	1583.66	1972.99	2545.9	4954.8	11374.3	1821.72	5251.88	5252.25	4102.1	4029.7	16408.4	1980.12	1094.03	1172.56	438.397	6589.21	3866.51	2173.83	3533.54	158.743	14979.4	2250.28	993.894	2948.84	3385.26	1413.44	9077.8	2982.73	7083.07	1003.43	1941.91	1568.22	2162.95	1058.75	1615.95	1106.95	2552.44	1101.19	1347.83
HMDB0094777	7-hydroxyoct-5-enoylglycine	1.68446	0.565049	0.0205209		677.639	461.714	478.168	1992.79	380.707	31.1988	279.573	293.684	490.233	1755.68	773.398	1257.72	406.011	1067.69	3556.77	848.144	279.018	114.208	396.746	159.389	1002.62	330.802	751.065	849.191	216.976	252.351	385.764	285.564	578.352	411.793	609.017	1651.85	3512.53	873.541	594.292	284.438	444.758	375.168	272.761	230.861	354.15	577.677	577.29	264.752
HMDB0128055	6-(4-ethyl-3-hydroxy-2-methoxyphenoxy)-3,4,5-trihydroxyoxane-2-carboxylic acid	2.10671	3.13548	0.0233302		701.332	1726.4	1494.2	2280.46	2066.1	2852.15	1399	1599.39	468.301	1517.91	1030.98	10493.3	2206.52	913.335	244.086	1463.04	1472.61	1954.07	5752.92	10788.8	7569.35	4397.37	75681.3	2586.92	18015.9	7974.63	1120.6	799.3	1127.97	37971.7	1085.8	6323.59	5574.05	2072.71	1332.28	681.919	860.658	1694.17	790.176	31784.1	6422.72	93022.3	2096.23	1495.34
HMDB0039423	N5-Acetyl-N2-gamma-L-glutamyl-L-ornithine	1.21644	1.62387	0.027276		45163.9	46245.7	104483	41028	53538.4	32624.7	60238.6	40758.5	47867.7	41134.6	36442.7	56689.3	54948.9	49072.6	29319.1	68447.8	70241.6	39673.8	56656.2	403615	124839	132457	39725.3	186765	42509.3	112198	43708.5	76804.2	44689.4	64293	48160.7	27104.3	52928.2	35549.1	29768.4	54375.3	54157.7	43759.8	64083	31025	49080.4	38485.5	81821.7	41436.7
HMDB0001173	5'-Methylthioadenosine	2.57285	2.12116	2.91868e-05		37634.5	45340.5	66491.2	35266.7	48807.7	190551	21162.4	27975.9	18890.1	16795.3	25872.5	20620.2	17346.8	23550.7	9235.16	22004.7	20487.6	22606.2	31454.7	45558.3	31424.4	162801	35302.2	42046.6	29317.1	35164	21711.1	22234.2	18413.6	34109.8	16178.4	9224.39	27099.4	104915	17137.5	13445.1	21473	73543.9	70559.4	24559.8	19570.2	30466.3	37894.5	48227.1
HMDB0059771	6-amino-5[N-methylformylamino]-1-methyluracil	4.04684	3.26671	0.00144441		1100	849	3060	623	273	1760	600	495	344	56.6	596	156	106	69.5	73.7	61.6	350	365	847	391	6080	1790	11100	287	886	220	14	28100	3270	12000	61.5	25.9	719	1030	26.2	2740	152	6010	710	109000	5650	3080	347	28500
HMDB0041617	Chavicol O-beta-glucopyranoside	1.56547	0.645512	0.00862052		51446.3	20411.7	10281.4	13714.2	27763.5	4124.17	13042	30621.8	20060.5	87106.7	131051	26098.5	26822.8	42082.6	82524	24764	23101.3	36275.6	17280	15544.5	38617.4	12415.3	20523	17739.1	17195.2	15911.6	42507.1	16482	16967.6	21066.4	26303.6	22706.9	51011.2	44092.2	30031	13979.8	30472	33417.2	33057.4	19924.6	41674.9	14298.8	32538.9	31845.7
HMDB0038989	Oxyhumulinic acid	2.36517	0.3491	0.00119556		9980.99	4897.55	4898.38	7152.98	4636.39	1971.57	5413.99	8082.34	7351.19	57010.3	29045.1	30254.4	15491	41294.2	138089	33045.6	8648.68	10130.4	9614.74	1489.75	7647.88	2277.11	5506.34	9365.51	3202.18	4794.64	7536.72	15512.3	4518.84	5199.94	11979.4	20275.6	31270.9	9938.48	7955.64	5003.77	4457.88	13496	7244.87	4203.43	10630.8	11208.7	14418.5	10073.6
HMDB0005015	Gabapentin	2.68189	0.531546	9.13573e-05		193.445	58.1186	140.403	353.393	277.18	730.996	365.895	1302.78	822.795	417.737	270.394	308.21	432.473	530.605	303.918	537.734	909.303	362.598	422.098	106.73	170.325	245.263	752.006	303.388	433.633	168.57	349.388	307.572	346.689	482.739	977.668	366.856	490.303	124.112	493.582	391.232	147.901	32.5331	181.717	99.2554	141.311	112.931	183.003	233.938
HMDB0034252	2-Aminoheptanedioic acid	1.90788	1.6883	0.00142522		4236.87	11582.7	22225.6	26402.7	5587.38	7974.52	14989.2	5836.92	5200.65	3510.35	3560.94	10130.3	11643.1	11736.6	2960.41	7017.79	14039.3	7693.78	13670.2	39024.2	7156.8	25676.8	9547.08	15027.6	28129.9	10031.9	10492.5	8943.41	10603.8	23371.9	8189.2	8084.95	11599.5	7402.83	11269.1	27590.6	16091.5	9050.67	16975.3	10049.1	8356.18	22894.6	20753.7	11898.8
HMDB0127757	6-[4-(4-carboxybutyl)-2-hydroxyphenoxy]-3,4,5-trihydroxyoxane-2-carboxylic acid	2.33185	4.77361	0.0447781		51	266	645	0.11	9430	167	145	1560	285	69.4	224	429	30	99.2	191	235	154	147	4470	221	50.5	420	1110	417	159	544	330	138	62.3	75.4	40.8	28.2	362	80.7	29.7	222	1050	258	184	1070	284	8.18	242	1670
HMDB0035360	N-Methyl-1-deoxynojirimycin	1.56002	1.64969	0.0207718		3782.73	6361.32	12697	13706.8	3988.79	6970.84	8543.71	3012.93	2040.76	2499.44	1936.17	4186.2	12026.1	11044	1814.08	3637.21	6405.41	690.92	8023.06	20426.8	5959.13	10210.3	5890.56	8584.5	18575.5	3802.17	7608.47	5511.29	6516.95	14354.9	4345.1	7693.05	5668.47	5498.55	4275.89	17742.6	7688.75	3762.25	12550.3	8785.67	2244.48	19533.1	13510.3	6827.33
HMDB0037028	Deoxyloganic acid	2.54843	3.8382	0.00846755		460.819	3482.96	913.816	2549.84	807.855	1793.15	717.464	384.29	231.664	720.03	173.091	436.672	345.574	408.882	330.299	309.825	132.51	98.7813	8255.41	1685.17	66.3794	2338.17	473.215	207.271	46.3913	1073.49	283.884	228.278	126.678	271.94	287.461	555.635	484.094	851.87	187.981	970.348	124.737	1705.46	228.227	90.3954	61.6874	413.747	2424.56	1308.3
HMDB0000600	Galactosylhydroxylysine	1.67328	0.576176	0.0174529		8298.06	2346.4	2377.14	9341.64	3220.91	1570.55	2942.88	5792.21	14850.5	34621.4	7458.14	35815	10919.1	29089.7	8563.28	4133.25	3131.28	4503.82	10717.9	329.172	1347.02	8831.94	6585.75	12177.3	5142.73	4348.06	8249.72	5359.85	5863.5	7172.43	3230.94	8093.93	12224.9	5504.63	4575.95	8436.69	8266.97	2294.59	1110.28	2073.85	9843.14	7416.56	11199.5	6509.08
HMDB0028843	Glycyl-Histidine	4.44395	4.02595	7.87384e-05		2160	1690	3020	9330	267	4460	1110	1060	257	191	264	90.3	288	57.6	115	51.5	788	576	2720	556	3230	5700	3410	1060	2760	1320	10.4	3830	331	1640	359	99.8	423	40.3	7.59	320	96.6	372	750	8050	46.5	741	371	8540
HMDB0135898	4-hydroxy-3-(3-methylbut-2-en-1-yl)benzoic acid	1.62187	0.659777	0.00624417		533.413	776.439	599.685	583.58	438.637	150.522	497.026	990.389	1445.16	1656.2	886.102	1361.17	2311.38	1536.24	2068.73	1777.98	465.912	223.512	1130.31	450.938	721.087	956.837	815.026	666.784	847.448	315.57	952.335	525.722	887.669	1184.67	933.977	673.497	1006.06	491.1	1013.54	549.576	1042.76	400.338	784.608	399.124	1016.76	1238.95	701.622	794.71
HMDB0059747	4-Hydroxy-3-methoxy-cinnamoylglycine	1.4215	0.543642	0.0282851		217.158	668.122	626.489	479.982	921.362	182.655	322.873	402.994	1979.25	533.642	373.893	671.855	784.357	862.172	873.024	585.939	507.689	147.854	902.263	486.8	784.432	626.612	731.378	553.145	396.763	597.408	8070.6	603.356	603.621	744.473	496.743	695.026	617.928	630.579	344.882	692.72	615.157	342.439	537.85	728.364	259.945	691.297	885.322	632.736
HMDB0033105	N2-Galacturonyl-L-lysine	1.39128	0.599955	0.0403402		122362	51887.2	33374.8	17222.7	29935.7	2834.44	15087.1	57232.9	78897.3	148272	266082	64767.2	59702.7	82481.5	243676	45592.4	19421.3	21852.4	32165.9	9919.48	63925.3	17230	26576.5	54352.7	28965.9	16156.2	58634.9	22095.3	43750.6	26721.7	52461.1	30561.2	103065	66157.7	60464.2	16490.4	35363	44833.5	45611.9	31851.9	69368.6	21650.9	43701.8	86511
HMDB0136750	6-hydroxy-4-methyl-2-oxo-2H-chromen-7-yl acetate	1.76309	2.17898	0.0199123		48123	69330.8	26011.1	21001.2	28330.2	30114.4	114422	46204.8	41361.4	9219.2	13922.1	7921.95	22938.6	21060.5	2969.27	16432.2	52093.4	201528	65430.7	32646.1	18598.4	15472.8	266781	11423.9	69768	7932.07	17968.8	28873.6	8636.76	12964.3	44857.6	15856.8	45114.2	29189.5	6683.89	23747.7	27139	13636.9	16955.3	13721.1	63930.4	9158.62	87161.9	80472.7
HMDB0031876	Prenyl glucoside	1.61487	0.404892	0.0393428		23.7088	84.5704	188.747	34.6313	112.091	304.082	96.2764	150.274	1544.15	171.073	192.892	108.594	234.729	317.836	446.093	67.0156	138.054	257.583	153.752	78.1096	25.5648	67.185	40.9478	39.4966	359.853	96.3269	165.74	173.428	278.324	232.421	146.966	21.4686	251.557	327.675	168.878	116.955	162.607	51.3873	97.7662	146.529	154.946	69.8155	541.706	102.583
HMDB0029423	Acetylhomoserine	1.83939	1.57625	0.000243522		7266.77	10051.9	13730.5	7817.16	7433.17	15580	10761.8	9540.77	6304.23	9978.04	3629.91	4705	4245.6	4527.94	4364.78	5877.13	10323.6	5998.84	32570.7	5379.78	5812.52	13319.7	9297.91	5781.9	8447.63	5173.3	7649.91	6574.43	5945.69	5691.41	6951.24	4563.57	5538.69	3505.09	6024.76	6849.78	6685.96	7208.21	7265.29	5875.05	4821.27	8758.15	13599.7	7822.01
HMDB0001434	3-Methoxytyrosine	2.25799	2.72647	0.0197531		2030.29	10106.4	66504.6	184488	6986.65	45119.4	33405.1	18296.3	1053.15	11298	4299.05	8248.61	12754.2	26512.9	2457.99	7990.99	2838.62	740.924	7229.63	78583.7	3113.93	52386.4	37518.7	3358.4	50158.7	26323.4	4803.24	15639.1	5282.13	33802	21922.4	1871.5	25456.6	962.962	44179.1	6383.19	1554.29	15809.9	26387.6	20755.8	11021	49370.1	29208.1	23630.3
HMDB0059744	3,4-Methyleneazelaic acid	2.4731	0.43263	7.52922e-05		331.891	341.884	301.773	443.957	391.398	354.947	317.438	536.1	334.817	1947.13	1045.71	1327.75	803.083	1891.31	4001.6	1076.77	931.207	202.769	451.145	200.054	367.467	186.417	408.113	237.804	392.817	359.732	795.363	1456.28	185.001	462.425	1135.59	1196.79	722.732	568.377	423.228	426.436	225.115	835.263	697.518	357.703	678.431	552.292	491.176	492.788
HMDB0061633	3-hydroxyhexanoyl carnitine	1.61077	0.545048	0.009473		44968	58100.3	60110.6	78409.4	42424.2	57971.7	64502.8	74037.7	27336.4	217830	110877	154988	98520.5	171391	492339	140274	103042	33410.9	74635.2	42855.6	49793.7	21386.8	58793.9	51599.3	48159.3	68421.8	91598.5	214083	17718.6	51687.3	145778	149708	90552.5	67078.9	67942.8	64905.6	31008	135513	105757	43834.7	78057.9	82794	65093.8	69660.4
HMDB0002200	Leukotriene E4	1.61349	0.607448	0.0184454		34364.8	35874	15184.8	25566.7	34138.6	5433.43	32121	63944.4	16517.3	83916.6	82735.7	61722.2	36205.9	68837.8	234974	93897.6	26474.3	76570.2	40811.6	11248.6	44165.7	17257	27764.6	40425.9	13622.6	45463.5	60607.3	44842.3	21849.1	17967.9	73064.2	63639.4	77131	10714.9	33674.3	23387	54298.7	25595.4	29670.9	25019.5	31137.5	51807.3	55591.2	19134.9
HMDB0030137	Adhumulinic acid	1.81621	0.537958	0.00623775		97561.8	70301.3	54281	159245	19709.9	85157.4	94965.8	127810	143791	242372	238387	307366	262187	410728	816225	277351	134772	32224.3	147219	48503.6	39651.6	29534.5	108372	116674	94689.4	103493	81363.4	236337	41956.9	85040.4	161537	181424	136533	72459.3	131972	119220	34646.2	246761	136811	53196.2	153938	167445	173828	121345
HMDB0038736	(3S,5R,6R,7E)-3,5,6-Trihydroxy-7-megastigmen-9-one	1.60644	1.67053	0.0307339		452.23	3755.59	1397.45	3193.99	2077.31	1021	982.139	1001.57	3424.95	765.292	162.863	669.38	1293.94	1691.56	1236.82	1352.63	1659.33	2363.57	6604.81	645.021	870.723	1258.07	3286.71	689.196	507.559	494.171	3374.05	1169.29	854.576	897.436	1571.56	781.826	1327.35	1212.42	116.32	1140.77	803.354	923.234	937.205	4355.62	1035.15	838.927	1997.34	4578.89
HMDB0040980	Valdiate	1.53034	0.616898	0.0129004		39553.5	36514.5	33812.1	97460.3	41533.7	41663.8	44178.3	71856.9	70435	135978	89637.8	292167	224176	234544	161391	111766	51802.7	38647.2	103593	11366.9	32570.9	37950.8	57199.5	139459	37353.5	59997.6	86859.3	108599	32619.7	73468	31213.5	119343	104511	74147.1	55343.7	85118.2	39537.7	56844.2	34504	15792.3	53080.5	120101	76403.2	54959.7
HMDB0029622	Isopetasoside	1.77119	0.549052	0.0448125		9715.01	1794.52	1364.92	1529.73	1667.78	318.764	714.103	3694.57	11389.2	3979.27	29131.5	3018.86	11058.5	3590.2	13618.5	6573.37	2047.83	757.741	863.297	1922.63	4700.94	1389.56	1482.13	11568.4	8985.32	1054.24	2649.26	1069.67	3755.74	742.992	1175.36	867.81	8562.26	732.66	31724.7	1600.13	6620.3	6118.18	2534.19	1225.88	56510.6	1316	1358.42	5987.09
HMDB0061088	Dihydroartemisinin (DHA)	1.9465	0.60022	0.000719433		62401.3	40434.9	50377	64177.6	22484.8	12070.9	71094.8	56717	73610.4	56008.4	101278	80299.1	94683.2	82668.6	132892	99455.7	129430	49269.6	47517.9	77937.1	24207.3	28318.8	58912	60812.5	46475.2	45076.1	90456.9	78537.1	34609.2	43768.3	45532	79250.7	66242.3	41252.6	123243	55982.8	66652.2	80787.4	65521.4	55198.8	159985	28253.5	39186.9	67174.4
HMDB0012983	Kinetensin 1-3	1.58219	0.64521	0.00639708		4467.98	3214.68	5404.61	3139.21	5419.65	2914.28	8797.38	7472.46	5595.39	8059.44	10115.2	14750.3	24948.3	15880.5	7342.31	12204.2	11796.9	8482.54	13900.5	6853.21	9145.5	7678.09	5549.53	15059.1	7658.27	7071.84	6844.32	6582.41	6575.85	10779.8	1955.29	26205.2	13134.8	13457.7	9982.36	6273.03	10645.4	12343	7492.77	11193.1	17724	5839.44	3110.48	6541.7
HMDB0029819	2-Phenylethyl beta-D-glucopyranoside	1.7606	0.592855	0.0209503		177.249	600.395	647.506	101.903	922.697	42.4501	187.385	546.3	489.63	1146.59	319.962	1514.34	972.695	1820.68	1118.75	525.932	131.195	58.6399	728.222	1014.45	1421.71	494.886	623.016	786.61	529.712	465.083	565.207	503.258	714.863	1184.24	829.761	1895.31	989.998	3926.57	607.215	161.027	337.629	569.823	223.405	496.991	331.513	917.157	687.181	461.713
HMDB0013897	4-ene-Valproic acid	2.16871	0.57159	0.00224224		990.99	217.049	207.8	163.34	245.484	426.128	533.158	389.593	526.598	471.338	2800.11	557.366	1016	1421.99	1500.26	1004.91	499.442	2744.96	205.288	986.179	667.448	234.787	202.47	583.598	366.785	253.369	677.317	395.513	512.186	234.906	361.79	738.067	1426.51	673.471	2301.63	202.53	765.123	862	573.969	738.094	1689.13	165.669	221.832	305.712
HMDB0029135	Valyl-Proline	2.67517	2.42907	0.00228932		354.804	1178.37	2388.02	3275.61	9096.96	4558.77	1375.03	1259.42	2573.73	3167.79	269.857	1212.05	775.97	1450.29	406.698	701.079	1304.92	308.117	4748.77	816.106	1699.81	2796.17	2120.9	1024.15	4374.61	1420.14	347.432	3321.89	503.87	2942.18	744.012	308.314	2959.45	964.045	861.406	2623.66	641.99	1015.64	2589.38	5725.08	406.391	5999.02	18276.5	3467.43
HMDB0139940	N-(3-aminopropyl)-3-(3,4-dihydroxyphenyl)propanimidic acid	2.4822	2.28701	0.00268467		808.765	5920.92	9904.63	16775.4	29390.5	17644.2	5666.7	4791.51	9130.96	11988.6	1143.4	7383.3	3937.71	7337.98	2551.69	2552.13	4075.31	1702.93	19575.9	2244.42	7502.6	11880.4	8826.28	4724.3	17002.8	5097.35	1527.35	10468.8	2236.96	10480.5	3469.5	1474.54	11129.3	1581.94	3849.58	5485.23	3493.69	3212.5	8638.76	18693.8	1859.03	20818.6	49173.7	11421.7
HMDB0138206	(4E)-1,7-bis(4-hydroxyphenyl)hept-4-en-3-one	1.66671	0.537946	0.0466782		1871.64	834.527	1292.54	565.077	552.795	399.85	556.051	1315.35	941.124	878.385	4402.1	851.996	3679.7	2623.1	8939.75	1057.17	370.763	882.734	151.014	402.933	2746.02	373.665	488.519	1501.34	731.887	362.117	1744.12	76.7704	1541.93	546.569	694.515	808.12	1352.51	1120.03	4439.1	39.4067	705.765	1264.5	1498.33	925.725	1982.42	285.262	1103.83	475.645
HMDB0036643	Matricin	2.60219	0.295001	0.00246247		1463.41	187.244	105.585	180.223	405.882	61.8104	35.9596	129.641	756.358	5654.52	1089.71	1632.69	423.629	908.82	3913.62	662.292	492.431	442.999	303.413	109.586	1447.02	246.893	704.314	487.475	804.074	339.708	1669.79	7765.89	165.588	168.166	475.642	6451.59	677.776	2105.33	378.8	133.164	1047.62	506.179	178.574	346.874	352.251	774.381	175.284	176.705
HMDB0035822	Glucosyl 6-hydroxy-2,6-dimethyl-2E,7-octadienoate	2.24525	5.30296	0.0239534		4101.97	103990	9193.74	75478.7	28805.9	33090.8	147232	7603.27	34968.4	91785.4	4217.81	6429.65	2158.9	9845.21	2430.41	11207.1	4737.15	3647.12	1.13715e+06	6817.89	4429.9	63961.5	19008.4	17559.2	6523.93	470119	12633.6	29269.2	6505.09	43608	10791.5	18262.4	14662.8	32809.3	4092.86	73902.9	15421	7666.36	14168.8	7605.31	23192.2	15728.8	486770	64713
HMDB0029848	(-)-trans-Carveol glucoside	1.43032	0.615723	0.0433344		1823.49	1515.06	1888.54	1482.29	1823.22	858.803	1574.31	1407.86	2469.1	5424.68	1146.15	3558.21	4569.51	3244.56	4533.3	2091.27	657.791	705.52	1216.48	680.305	3067.09	1701.26	2420.69	1628.59	1567.8	2586.96	1377.74	1276.23	2197.06	1992.5	1003.79	4477.86	2618.83	4941.42	1116.45	467.236	1026.16	992.426	1189.02	1268.35	606.547	2903.06	2078.15	638.316
HMDB0061634	3-hydroxyoctanoyl carnitine	1.25124	0.653495	0.0372503		1.52315e+06	798570	909663	1.90785e+06	322839	1.27495e+06	899220	1.47654e+06	1.2664e+06	2.0732e+06	2.20826e+06	3.65401e+06	2.67365e+06	3.43489e+06	7.62666e+06	2.44153e+06	1.70625e+06	412407	1.73304e+06	779918	589558	465601	1.32687e+06	1.68373e+06	1.19813e+06	1.14758e+06	855215	3.25305e+06	622241	1.10081e+06	1.53746e+06	1.87177e+06	1.38925e+06	832508	1.58596e+06	2.0584e+06	473157	2.45936e+06	1.61241e+06	622373	1.65023e+06	1.95928e+06	1.55635e+06	1.53962e+06
HMDB0001936	Doxylamine	1.61867	0.578723	0.0111007		13018.9	6376.87	7171.2	15058	1911.64	10624.5	7830.11	14120	11019.6	19188.2	21180.3	34338.8	25487.3	32664.2	73878	24329.4	15675.4	2939.43	13782.3	6542.14	4477.1	3511.05	10694.4	14416.3	8956.86	10018	7571.3	29774.6	5643.36	9613.62	14538.4	17902.6	13585.3	7220.27	15475.1	18021.4	3514.37	21554.5	13299.5	5191.2	14051.3	16934.8	14162.7	12855.7
HMDB0002904	2,3-Dinor-TXB2	1.4488	0.63469	0.025849		46243.2	38508.1	6470.44	18404.7	37970.6	12848.6	18346.7	13123.6	20243.3	7221.26	33791	22325.5	36585.9	13494	55431.5	50961.4	23415.2	71983	14731	23363.5	22674.2	20681.4	17176.1	28958.1	12453.7	20335	102907	74169.7	47364.5	14825.8	19102.3	27290.4	31540.4	54118.6	35517.6	29560.7	51351.3	39101.6	31797.6	20817.8	71147	16165.6	32344.4	32219.2
HMDB0014326	Flunisolide	1.8571	1.7413	0.0294292		25445.3	22630.6	31585.5	50854.1	97249.9	33438.7	21230.8	19594.9	29505.1	42261.2	22049.2	40242.5	63572.3	24134.5	4607.85	22723.6	8010.64	5894.39	137389	10464.8	40777.2	170491	22031.8	101036	74600.9	46481.2	6400.75	28192.5	18844.9	109625	9795.39	5754.47	41013.6	4899.7	12167	27572.5	58599.4	6088.12	12793.5	42860.4	7299.11	122054	25869.4	16465.2
HMDB0000791	L-Octanoylcarnitine	1.29556	0.618565	0.0251468		1192829	614677	462784	1.10071e+06	434113	1.02068e+06	759514	1.06743e+06	716408	2.86462e+06	2.35956e+06	2.94873e+06	1.77288e+06	2.45446e+06	6.35588e+06	1.87353e+06	1.44836e+06	788914	1.26074e+06	634572	515796	383120	1.02481e+06	1.21228e+06	1.16766e+06	824622	792241	2.36711e+06	286090	929013	1.16139e+06	1.76491e+06	1.4099e+06	818496	1.25945e+06	1575660	456578	1.62746e+06	1.40075e+06	761271	1.38569e+06	1.30199e+06	1.21848e+06	1.27572e+06
HMDB0030282	Cinchonidine	1.45363	0.495006	0.0311364		7243.94	3455.76	2083.39	5273.01	2485.53	6152.63	3480.62	6696.86	1702.29	23599	18910.4	21911.1	10989.3	21027	57768	15083.7	9338.45	4518.25	6277.5	4174.14	3423.96	2102.47	6720.04	7792.52	7333.79	4746.74	4708.54	16822.9	1142.02	6224.24	7891.85	13150.9	9596.45	2933.13	8762.33	7106.48	2468.07	10062.6	8486.16	4699.86	8903.68	8861.15	6213.96	6613.7
HMDB0029782	6-Epi-7-isocucurbic acid glucoside	3.50313	3.5552	0.00916934		103	287	275	260	9840	2410	1.37	93.3	375	263	333	64.6	491	326	150	15.9	245	1.44	324	238	262	207	677	1040	274	334	114	70.6	23.3	101	78.4	166	168	3330	43.7	224	403	917	500	582	67.4	1590	417	193
HMDB0060803	8-Hydroxydesmethylclomipramine	1.61277	1.55627	0.0360689		2124.24	5587.52	4440.7	8617.39	4150.56	1046.37	1341.71	2085.59	152.102	4043.95	4286.88	5012.33	780.692	4425.37	66.1028	1853	1650.59	2276.24	1620.81	6995.18	1499.21	1810.77	1761.63	1913.67	1232.56	2061	1729.65	489.359	5660.19	3684.17	4478.21	3256.34	2929.12	2634.37	1458.37	372.34	2275.08	5068.39	2895.15	6886.93	1693	10850.3	3456.74	2153.05
HMDB0015297	Cilostazol	2.17897	0.499297	0.000606344		540.295	468.432	115.575	1191.53	563.711	471.57	572.594	1196.28	836.066	1947.77	1274.44	3749.16	1514.46	3253.53	6128.4	1923.08	906.993	949.981	927.769	566.854	864.491	527.755	950.535	1695.44	519.431	1472.05	1023.55	2433.41	742.07	1211.98	593.023	3144.9	3107.02	1431.23	3249.75	2075.74	878.414	1118.35	583.563	580.956	1874.99	1754.07	1170.35	1566.38
HMDB0033965	(R)-Pantothenic acid 4'-O-b-D-glucoside	1.7891	1.66963	0.00387717		3632.39	4451.87	5528.46	9118.88	9981.57	13843.8	4980.75	5520.02	3515.11	5881.5	4200.59	6678.39	9037.39	4689.91	5344.82	3670.67	3908.47	3482.59	10835.3	2630.83	4048.82	11886.3	4504.58	8142.96	5709.27	9345.33	4296.96	2453.64	3608.99	9262.05	3166.54	3043.88	6192.72	5352.46	2482.43	33706.3	5346.82	10651.2	5702.44	4586.53	2968.78	10521.6	6613.89	3698.78
HMDB0061638	3-hydroxydodecanoyl carnitine	1.50799	0.593806	0.0189544		1706.1	1571.1	1573.15	2650.87	1351.59	536.784	2840.54	1787.24	3929.1	4067.72	2278.02	6429.53	12082.6	5823.44	11963.2	8218.69	1851.58	1625.95	4342.1	1712.2	1475.3	2429.29	2385.81	3087.16	1091.18	3261.55	2135.19	1951.93	996.22	3197.3	1417.31	3513.62	3672.39	1065.88	4360.01	7896.53	1606.64	2082.19	1540.19	2147.54	5547.49	3289.94	1079.32	1302.14
HMDB0005783	Gingerol	1.92457	0.635448	0.000315946		199186	73965.9	36426.6	174939	98536.7	115608	102731	98430.9	206559	267414	361261	402683	268313	297590	347589	209326	227276	241566	170512	109503	95640.4	48145.5	148086	186272	184867	147486	127063	187607	93821.3	114027	98056.3	256907	253482	159604	166004	159053	178650	237552	165344	123221	229966	123156	111678	160253
HMDB0036340	Ethyl 7-epi-12-hydroxyjasmonate glucoside	1.52398	2.68535	0.0337464		11552.6	7863.21	16191.2	5055.35	8311.11	12216.5	11656.9	8650.39	6320.28	10916.2	5680.68	21413.7	6577.99	11523.1	12463	8157.21	12752.5	6142.19	6986.42	10146.4	8126.28	9790.67	6627.63	23107.1	2922.92	21282.9	7544.86	10409.3	4252.02	6378.49	4931.11	7632.18	5438.31	8699.48	5503.8	278288	4729.64	7213.31	19767.1	6365.12	8645.51	16267.5	8373.44	6921.76
HMDB0040901	13-Hydroxy-9-methoxy-10-oxo-11-octadecenoic acid	1.5222	0.564364	0.0451083		2526.95	2564.31	6216.88	7737.55	1128.57	285.423	2665.88	5542.98	7278.2	3582.12	2542.02	5308.74	3536.08	2822.7	22461.1	18544.8	2558.63	2108.42	3224.1	8705.32	1989.37	1726.34	3829.31	6325.58	3089.1	4666.71	10944.8	9094.44	2479.73	4736.29	1495.01	3371.87	2958.07	1241.04	13087.9	11951	6898.71	6427.75	2833.5	3314.46	20715.6	1379.82	1392.11	4396.52
HMDB0000651	Decanoylcarnitine	1.54065	0.633099	0.00973417		108375	43693.7	22117.3	118471	107178	61475.7	124471	97637.5	190988	233364	208341	319598	314260	241850	832589	194499	117761	119722	111108	50096.2	54603.2	57097.7	106645	169700	132106	132934	115982	283958	91614.7	84787.8	72958	235336	143863	184968	105915	167536	153400	244967	114364	86873.9	237702	174176	119369	191363
HMDB0038327	(3b,9R)-5-Megastigmene-3,9-diol 9-[apiosyl-(1->6)-glucoside]	2.77366	1.61289	0.0073262		7258.19	2697.69	3916	2268.89	7323.89	780.774	2832.3	2248.14	2878.18	3396.17	544.416	883.779	10145.6	1471.28	552.793	1844.36	355.656	3216.76	6659.22	338.476	2348.46	14156.7	2095.41	3538.28	7192.76	4976.15	163.678	1015.19	1274.72	8771.72	586.884	45.5676	4018.12	26.8243	545.892	1370.42	6942.1	734.679	1194.39	1984.05	519.216	14770.8	2456.44	231.379
HMDB0028725	Asparaginyl-Arginine	1.58517	0.596663	0.0231569		2616.33	1581.04	1627.62	1738.43	5167.14	1437.89	1135.64	3420.1	4327.97	2610.44	4771.01	2599.11	7077.76	4436.86	5565.46	2152.81	1035.59	795.112	859.094	4991.17	3759.57	1473.09	2014.87	2970.27	4688.37	1448.17	4523.98	1892.42	1811.64	1030.03	863.968	3905.99	1314.68	4346.63	15568.8	671.553	1249.34	3882.64	2326.41	1559.95	10086.9	1462.8	1245.27	2391.61
HMDB0014984	Flurandrenolide	1.60009	1.52899	0.0116491		12890.9	14147.5	11523.7	11193.7	27830.4	20849.7	15061.4	17969.4	6140.65	12422.4	11805.7	21321.1	15028.1	15148.7	11557.7	8030.38	8564.44	7609.59	18814.3	6635.43	12600.2	67556.9	10763.4	19931.1	15207.1	16732.8	6393.04	14196.5	6706.59	28733.2	9672.26	3347.85	16437.1	2766.76	11464.4	21828.4	7162.89	6648.65	10712.8	19572.1	11341.4	29033.8	23865	6391.87
HMDB0040568	[6]-Gingerdiol 3,5-diacetate	1.46634	0.581763	0.0258192		1206.45	3849.41	2576.87	1902.09	2524.63	2314.73	2865.44	3092.14	984.745	3924.94	2052.17	8104.07	5006.73	27036.9	4658.86	10683.4	1473.93	3956.64	6068.47	2336.5	2568.15	1302	3007.29	3357.93	2226.72	4412.3	5490.11	1776.55	6919.4	6394.8	2728.08	6381.88	9033.21	3602.79	8739.41	1250.92	1224.45	4997.56	2498.18	7669.99	3480.47	3440.13	3817.4	2633.3
HMDB0032567	Hexylresorcinol	2.0438	2.02558	0.00181055		1888.24	1039.33	1069.88	1372.96	874.966	5956.65	1410.22	1176.47	556.669	657.196	582.388	537.039	465.354	227.143	494.689	464.76	1246.23	584.141	1203.09	307.038	931.4	1173.43	2857.48	1067.17	2335.4	888.203	337.082	315.36	599.838	593.806	1056.86	640.026	328.525	829.077	404.656	764.151	569.346	516.126	1304.4	587.366	469.383	517.567	292.861	301.545
HMDB0032128	1-(2,4-Dihydroxyphenyl)-1-butanone	2.25096	0.497772	0.000406949		549.493	343.543	240.939	267.944	370.921	123.416	95.5869	248.7	588.208	1152.89	643.805	727.374	740.963	1926.25	1712.09	716.131	247.62	419.977	468.545	494.581	825.109	325.67	343.642	407.695	291.615	492.201	753.925	468.121	548.438	348.824	114.324	2964.22	836.665	1283.36	683.401	271.107	636.997	679.306	206.776	420.35	601.951	650.748	370.529	274.418
HMDB0002577	Cholic acid glucuronide	1.78473	1.86157	0.0449539		2409.94	8810.97	2746.43	1292.38	11554.3	353.759	2384.49	1131.88	1267.96	1990.77	4011.3	1499.93	520.044	3508.57	2079.27	529.957	1001.86	260.13	4076.38	8383.16	5296.9	434.731	3908.86	5702.26	1163.26	3823.12	1502.99	1131.65	904.405	4647.87	639.591	947.491	1339.56	2896.52	2553.72	1319.72	12823.8	2938.13	1876.22	1143.08	2653.92	6404.38	1728.79	1652.73
HMDB0094699	Trimethylsilyl l-Alanine	1.93678	0.487339	0.0139234		446.421	1468.68	165.965	110.432	1268.54	193.047	673.44	428.826	1547.36	2491.27	900.579	2090.46	3138.99	3525.64	7078.96	1273.44	286.498	1625.27	331.134	970.736	4205.14	552.206	902.39	1177.84	789.475	1480.26	708.469	1410.17	597.243	790.807	233.093	5245.66	1564.18	6339.33	805.506	939.847	571.986	588.95	296.774	581.551	213.133	1365.26	1452.84	318.95
HMDB0038569	PC-M5'	1.55742	1.69497	0.0441374		7345.77	21560.8	5241.93	21993.8	19385.9	19921.3	13324.9	10962.5	5136.17	8099.23	3295.37	23642.2	11816.3	7978.46	6317.56	4165.34	2248.24	1401.63	25220.2	4530.4	6032.14	34237.4	6440.67	17616.8	6289.28	22507.7	4475.1	5250.86	5336.27	14171.5	3121.45	7022.04	10377	1757.54	1998.97	16928.2	4476.7	1247.64	2838.06	3271.16	1555.25	17568.3	15858.4	3116.82
HMDB0133206	6-[4-(2-carboxy-2-hydroxyethyl)-2-(3-methylbut-2-en-1-yl)phenoxy]-3,4,5-trihydroxyoxane-2-carboxylic acid	1.84788	1.77364	0.0182135		10996.4	40380.8	30132.9	29606.6	14592.4	173319	26911.3	10454.6	16539.7	15860.9	16665.1	16056.1	22141	6061.2	37662.3	12044.2	56421.8	43287.4	12380.4	40586.9	11358.1	7461.92	11288.3	41469.9	35918.3	78703.2	34425.3	77796.9	7572.75	22235.6	5507.82	20737.6	9794.85	63740.7	22771	23510.4	38081.7	161381	50302.8	14773.7	31400.3	44350.8	27117.1	23881.6
HMDB0000874	Tauroursodeoxycholic acid	2.07785	1.91193	0.0115636		1238.13	1323	868.39	470.621	3678.62	1616.75	1782.88	2025.88	864.442	888.15	862.39	1179.11	1802.7	1259.5	721.474	393.318	350.497	239.082	1944.2	216.356	1503.04	5252.3	788.889	1771.93	887.236	2052.71	300.319	1147.4	269.779	2372.27	403.908	271.731	870.466	233.941	293.364	1613.8	295.09	411.594	1261.94	1496.18	266.511	4096.92	2640.81	292.605
HMDB0028731	Asparaginyl-Glycine	2.21571	0.630803	2.09364e-05		518.814	293.007	432.837	546.163	531.909	1730.73	621.205	1101.27	885.347	773.761	886.279	939.969	775.419	999.837	538.786	860.096	1762.97	761.375	396.729	513.721	408.364	397.543	904.413	490.311	755.176	494.086	834.668	776.962	795.464	776.213	1136.42	676.97	602.853	2076.19	901.958	578.588	697.487	781.208	1471.82	558.36	941.382	436.286	358.8	1092.84
[truncated: 13 more columns]

## Sheet: Table S2b(Age 4~6)
Table S2b The VIP score, Female/Male ratio and P value of metabolites significantly differentially expressed between genders at different years of age(Age 4~6) (including raw data).
Age 4~6					Sample ID	7023	7042	7071	7096	7126	8061	8071	8074	8101	8125	7080	7090	8008	8011	8080	8102	8111	8117	8129	8136	7074	8014	8019	8033	8063	8082	8105	8120	8135	8137	7034	7116	8036	8054	8055	8064	8066	8107	8114	8118	154	166	168	172
ID	Metabolites	VIP score	Female/Male	P-value	Groups	F4	F4	F4	F4	F4	F4	F4	F4	F4	F4	M4	M4	M4	M4	M4	M4	M4	M4	M4	M4	F5	F5	F5	F5	F5	F5	F5	F5	F5	F5	M5	M5	M5	M5	M5	M5	M5	M5	M5	M5	F6	F6	F6	F6
HMDB0060256	L-Xylonate	2.21779	2.43025	0.0306918		94281.1	10660	7933.68	45510.8	7533.28	170783	95875.3	122385	5245.45	14059.4	13013.5	5714.65	176621	35825.5	5958.62	5137.23	6096.32	10153.1	9248.62	44497.5	10179.3	103686	10945.8	15525.8	25847.4	24515.9	11827.8	112228	12462.9	9525.86	5341.07	5395.85	6692.92	16238	13671.4	5654.16	4580.32	14085.1	6205.36	12348.7	97129.1	4225.5	20515.4	5248.05
HMDB0030326	Methylisopelletierine	3.87757	0.565419	0.00670934		168.227	31.1042	447.333	126.976	8008.06	142.426	573.254	163.276	29738.7	783.831	1667.18	3042.34	1191.35	22574.1	75.9152	65.39	1640.61	58.8685	97.4866	393.114	80.9487	211.454	189.381	354.675	5388.82	6.94051	279.532	674.325	37.8336	381.08	680.329	479.846	318.318	5797.52	9152.38	12308.6	1841.43	12361.5	9034.65	217.736	3734.49	126.355	12.859	58.3505
HMDB0128076	3-(4-hydroxyphenyl)prop-2-enoic acid	2.217	1.81354	0.0282886		5820.69	430.221	208.109	2476.49	643.197	6266.96	1847.5	4898.54	589.11	1713.12	411.172	336.512	11740.7	1350.53	471.467	513.748	488.109	240.278	359.174	778.824	1628.39	4895.45	708.7	1164.77	975.371	1947.99	268.692	1637.76	544.156	730.746	505.379	593.667	867.094	529.996	728.361	468.543	673.259	455.229	521.487	685.035	3562.69	357.472	1409.17	812.052
HMDB0014697	Hydroxyzine	1.38841	0.643005	0.0194613		1602.09	1036.85	1634.53	1312.34	1076.14	995.623	1132.2	1886.21	767.527	1428.22	1344.49	1565.49	1376.18	1175.23	1313.94	8215.49	1997.52	4001.52	1044.91	1580.53	1174.25	1165.81	2148.18	702.042	1178.11	1864.97	1745.19	1311.89	1409.37	1173.96	2497.24	997.403	3135.33	1375.25	2143.02	2183	1646.16	2210.37	1187.72	1728.76	1097.06	1061.92	2047.52	1311.81
HMDB0059771	6-amino-5[N-methylformylamino]-1-methyluracil	3.81053	2.86907	0.0163796		16700	67.1	105	39800	172	72100	46100	16500	177	1850	158	16.2	40700	3650	288	84.2	94.9	4270	581	720	500	14100	284	1980	1990	54900	334	15100	845	484	19.9	240	8540	105	11900	119	246	298	161	262	132000	229	10300	193
HMDB0135718	{[4-(4-hydroxy-3-methoxyphenyl)butan-2-yl]oxy}sulfonic acid	2.74704	2.62802	0.00493485		1107.96	143.785	2456.27	851.023	72.3416	608.694	6612.26	352.222	170.614	2342.41	428.43	440.467	309.51	250.253	270.014	389.774	247.967	108.158	498.886	1630.73	429.318	411.807	218.475	624.289	703.629	716.289	1230.93	4534.58	663.893	273.637	134.042	140.784	472.8	309.193	202.325	159.117	190.216	280.344	365.509	255.046	1054.08	105.223	259.76	1046.36
HMDB0062762	L-argininium(1+)	1.86125	2.2321	0.00308204		718.706	471.193	386.87	803.441	239.939	2869.25	6640.89	1212.19	6068.62	608.355	460.029	462.088	1962.21	671.501	430.653	471.679	1480.32	490.69	609.294	616.981	502.277	1304.4	1440.9	720.719	1643.02	451.144	853.933	578.71	1012.39	3051	355.335	863.09	453.358	941.06	427.064	419.545	429.717	578.306	288.01	410.467	600.92	541.038	919.843	305.383
HMDB0061088	Dihydroartemisinin (DHA)	2.0195	0.61723	0.0214036		11318.5	27484.4	21014.2	55617.5	27745.4	58280	8511.46	25452.9	27197.4	13137.7	116804	20759.7	43007.8	18496.9	13517.1	13414.9	23822.8	23555.4	47905.2	33083.6	59549	25965.8	12363.1	29888.1	16169.5	27941.3	65922.5	30489.5	14361.7	146443	16542.8	25685.1	79778.1	61362.1	57882.8	151001	19801.2	17818.6	55941.6	164721	52957.1	19683.1	6739.03	7901.66
HMDB0129414	6-(1-benzofuran-4-yloxy)-3,4,5-trihydroxyoxane-2-carboxylic acid	2.49316	0.577687	0.0216009		207.966	87.3314	95.2355	264.602	684.334	280.371	150.43	190.496	1307.98	933.24	605.358	487.266	1071.14	1109.42	171.655	986.472	250.535	141.514	637.109	1061.37	80.5153	313.113	178.695	148.346	429.984	38.2739	611.456	121.204	406.545	160.823	386.456	306.492	546.353	2555.91	162.683	356.147	155.605	367.488	936.631	364.104	67.7166	691.27	838.913	230.003
HMDB0039655	1,2,3,4,5,6-Hexahydro-5-(1-hydroxyethylidene)-7H-cyclopenta[b]pyridin-7-one	1.68747	1.64539	0.0185562		25316.1	6217.66	3087.05	3730.37	24000.2	5846.35	6653.79	16278	5579.91	4032.72	3118.51	4293.58	6515.72	11510.6	3783.98	8002.94	3980.7	3141.17	2495.08	7460.87	9068.23	3979.79	3954.46	5183.15	5028.18	12403.6	4763.44	5900.93	4322.54	5097.63	4510.71	3833.24	7278.53	4531.13	6338.72	6787.51	4438.49	3894.93	2442.74	7280.15	6594.14	13634.8	16083.7	5268.02
HMDB0038614	gamma-L-Glutamyl-L-pipecolic acid	1.95597	1.58665	0.0389702		10927.2	2444.01	1879.92	2283.72	9058.21	2090.6	2161.24	6982.24	1036.75	1850.34	1368.71	1198.19	1422.89	4631.06	1151.81	3747.51	1120.36	1189.63	985.342	3102.74	4221.82	3949.44	1626.87	3228.58	1335.58	7481.73	3010.35	2024.91	3262.71	1679.3	1945.9	1254.97	6141.19	1495.23	3092.42	3194.47	1777.75	1596.1	1742.31	3110.23	3970.25	10598.2	7518.58	2781.31
HMDB0014716	Valaciclovir	1.88887	1.67843	0.039906		2326.41	2429.59	1938.46	6398.68	3246.31	2186.21	3505.95	2664.78	2300.71	3338.86	2015.97	1575.76	4879.69	5557.62	2934.42	886.468	1918.97	1305.74	1603.9	2851.45	7725.9	11688.6	1838.42	2488.85	6043.88	23386.3	4588.4	20965.7	1631.98	2161.48	3861.47	2079.49	4904.76	1525.02	2620.44	2439.01	3134.33	4746.35	8061.48	4242.15	9838.77	6025.61	4066.82	2619.46
HMDB0036715	Matsutakic acid A	1.808	1.75927	0.00494998		945.873	6215.78	2590.9	1103.73	1424.78	3669.19	2181.34	656.843	1626.3	1763.73	1101.11	2065.3	1418.17	2008.14	835.923	835.095	938.945	720.051	2126.22	6423.51	662.371	2135.22	1074.5	1360.77	1561.53	1175.73	721.07	3335.88	1829.95	11223.1	1017.94	1016.04	861.319	961.427	1196.81	1014.13	1575.71	742.023	1147.44	745.635	1437.3	997.91	2053.66	1344.99
HMDB0130518	8-hydroxy-6-(3-hydroxy-3-methylbut-1-en-1-yl)-7-methoxy-2H-chromen-2-one	2.42371	3.96176	0.0219786		3947.2	1336	1857.55	1648.38	51090.1	1677.42	31495.6	2018.78	8127.27	1100.35	2294.7	830.29	2194.14	4673.94	3224.93	3704.28	2966.5	1437.2	787.831	1182.69	82844.4	16905.7	702.463	43872.9	2740.2	18888.6	3767.54	1427.1	2152.44	2006.68	790.448	11130.3	2289.44	706.769	3077.41	1973.85	1415.99	1223.78	1737.7	1975.73	1650.3	4103.79	10657.4	1749.46
HMDB0035593	Rishitin	1.86828	1.54629	0.0366978		133437	82586.6	361306	206567	61683.2	451909	47029.8	149608	86085.3	86259.2	203079	101204	113075	61728	92806.9	105412	106691	99828.4	235800	44471.4	195550	189323	37817.9	174297	129840	408120	147150	107928	468882	126533	109182	82952.2	289644	45842.2	109318	140925	60662.5	132413	96899.6	94686.6	115928	86456	75546.2	57945.5
HMDB0030388	9-(beta-D-Ribofuranosyl)zeatin	2.56047	1.62658	0.0176876		1496.67	1142.14	2316.12	1406.9	999.987	6145.81	837.412	709.976	1276.85	930.031	1232.83	442.495	185.782	1128.02	469.735	2808.54	995.486	482.734	51.1962	919.963	1957.1	1173.19	582.701	3438.81	936.691	1169.77	265.379	420.724	1271.2	1345.56	1237.53	150.096	976.187	194.914	994.762	1051.97	917.217	490.48	913.785	1077.73	480.525	865.116	608.352	639.37
HMDB0034672	(5alpha,8beta,9beta)-5,9-Epoxy-3,6-megastigmadien-8-ol	1.42836	1.89381	0.0341415		958.81	1989.51	885.58	820.468	2166.73	6213.65	1322.07	1024.74	550.405	2942.29	421.278	1637.27	740.19	671.058	1015.89	630.826	301.528	569.179	1051.12	1687.08	1511.44	960.579	1520.59	1339.06	3827.2	545.73	916.065	948.875	949.941	3257.93	693.46	3363.14	1232.11	1083.04	1149.49	833.821	4399.65	494.969	1233.35	528.133	1440.88	1240.82	6711.8	15867.8
HMDB0001786	Ethenodeoxyadenosine	1.93744	1.61398	0.00513455		12779.8	10410	13428.2	11682.4	11988.5	16512.5	18649.7	8450.86	7000.69	7298.86	14342.1	9488.86	15326.7	9449.57	20710.4	8692.94	15202.1	10179	13143.1	7370.84	28323.8	15578.6	13892.2	15192.6	17050.6	113859	19754.6	20178	9772.08	12827.3	10604.2	13797	8872.45	15279.3	4417	9349.37	6207.47	10572.2	15617.3	8315.68	13536.5	10698.4	12017.1	18869.4
HMDB0037302	xi-p-Mentha-3,8-dien-1-ol	3.12744	3.76228	0.000730666		4204.22	4771.91	2574.79	4651.36	5938.5	15084.8	25329.2	2232.31	3625.18	3623.58	2847.02	2489.15	3689.74	2882.94	9126.94	2877.47	1892.35	1822.64	2734.51	4353.53	50293.4	8995.25	3701.59	26090.5	9373.84	179913	8846.45	10107.6	3073.37	2761.51	3736.68	4168.57	7871.34	1811.99	3629.68	2311.95	3345.07	1943.9	16665.4	2489.74	5510.61	5031.16	8340.73	11202.7
HMDB0035822	Glucosyl 6-hydroxy-2,6-dimethyl-2E,7-octadienoate	3.46329	6.36795	0.00424388		43137.1	21642.9	4378.4	84842	95105.3	270467	372230	10552.3	6847.67	12913.8	24092.9	9528.13	41646.3	15882.8	177598	9593.5	3987.84	3895.04	23125.5	21206.1	539129	157765	30228.5	323827	25650.9	3.02617e+06	155404	149065	5621.09	6668.23	35984.8	12981.1	113252	7490.74	23800.4	8036.19	17616.6	7216.02	174511	8246.24	88199.2	41740.3	149309	228267
HMDB0029777	Cymorcin monoglucoside	3.46011	7.66346	0.00499457		3903.25	1628.13	992.09	10182.8	9725.4	34707.3	40296	1023.74	978.771	1929.95	3131.83	1380.23	4621.23	1495.01	22589.7	1781.85	1725.5	1235.82	2927.25	1789.47	86530.1	20280.1	3243.16	42094.8	3123.31	421298	21064.7	19832.2	1507.26	663.688	4378.28	1352.84	12178.3	1260.3	2056.82	1375.13	2011.88	1055.48	16023.9	811.562	8690.78	3722.41	16744.4	30042.1
HMDB0038202	Zedoarol	1.45897	1.51232	0.0422615		4083.83	3442.53	2311.58	4774.24	5706.92	6790.11	5686.6	3161.89	2446.96	4341.94	3737.95	3409.22	5711.03	6714.17	5252.79	5271.3	7422.95	5431.64	8609.88	3591.61	4688.29	4575.31	2599.83	4173.92	4685.1	17949.6	6871.42	5960	3503.68	8296.55	2170.21	4061.78	1111.99	8557.82	2832.97	5482.22	2382.47	4481.91	3962.31	2478.47	5297.89	3965.55	7960.79	37053.4
HMDB0124930	3-phenyl-1-[2,4,6-trihydroxy-3-(3-methylbut-2-en-1-yl)phenyl]propan-1-one	1.90315	2.01659	0.0279884		5499.93	1686.29	2035.7	1298.71	1520.82	1537.78	3897.46	2789.39	7516.32	3437.48	2284.45	2195.2	2881.86	3387.73	2898.82	2304.03	3647.69	1773.74	1082.23	4561.65	32650	6664.08	3119.6	10092.5	2358.28	6873.71	4849.44	2937.59	2692.58	1411.35	2818.95	9200.07	2855.4	2962.59	2443.95	1687.03	1932.11	2298.17	2222.29	5475.13	1939.55	18459.1	3131.74	10679
HMDB0060099	11-peroxy-5Z,8Z,12E,14Z-eicosatetraenoate	2.49527	0.321191	0.00614447		212.272	723.381	321.817	461.838	1629.73	698.133	324.206	1688.13	551.772	940.97	3611.09	791.859	185.613	948.896	755.633	740.958	569.776	252.592	331.493	16277.2	85.7628	427.972	379.227	318.847	920.473	302.615	672.658	617.605	491.457	457.937	419.586	2646.52	309.193	361.742	562.548	516.969	635.639	4600.12	2630.04	2989.96	267.572	373.176	360.859	144.01
HMDB0039497	Dihydrowyerol	2.137	5.57103	0.0495045		480.728	419.751	174.415	132.659	255.35	146.792	4897.77	630.08	427.009	207.351	112.385	92.8755	93.0472	288.461	232.388	123.052	668.776	186.456	115.921	75.6411	21518.6	2613.61	67.9072	6404.93	213.33	2650.16	411.908	51.2383	205.926	169.365	64.4605	711.516	177.84	281.307	262.66	122.092	263.031	76.8295	217.134	206.858	63.9762	411.392	1067.09	185.718
HMDB0032662	(S)-9-Hydroxy-10-undecenoic acid	2.18196	1.84837	0.0319542		759.905	868.154	625.91	438.333	3238.41	1530.34	2149.52	343.474	3782.88	2269.52	211.812	342.631	16.0152	223.24	222.02	4948.36	512.521	544.587	182.147	525.773	8209.2	1289.75	1330.32	4554.3	839.426	371.377	221.888	641.331	2470.7	1298.98	814.846	669.787	2299.71	252.088	494.721	410.422	1078.3	214.056	893.133	822.883	786.631	604.158	144.907	522.039
HMDB0035715	Tanacetin	2.97169	12.9635	0.0297666		803.726	191.19	38.2599	85.642	1129.17	155.716	22039.1	576.731	1135.29	637.219	102.357	111.899	82.9765	678.43	383.522	425.769	618.006	110.378	17.1493	66.1232	147776	9344.91	118.878	41209.9	183.097	11339.1	538.858	85.5986	166.419	264.858	229.484	4409.14	122.648	151.732	788.297	170.977	411.164	280.382	437.451	21.0178	425.878	1710.4	3108.83	525.598
HMDB0031763	Methyl 7-epi-12-hydroxyjasmonate glucoside	1.7328	0.530354	0.0486977		976.955	2237.51	3694.15	2791.42	1182.01	7177.02	815.051	3817.36	1078.87	4309.88	4976.62	4545.29	1569.72	1094.3	2861.42	3625.39	846.39	7468.28	6497.65	21444	2742.88	1586.97	7319.69	1008.13	3958.13	2728.47	905.638	1198.75	3002.93	2667.29	4012.92	9022.43	2090.78	1470.33	6314.53	955.737	2389.09	5703.3	3578.99	695.243	609.39	435.86	1003.8	424.412
HMDB0041287	16-Hydroxy-10-oxohexadecanoic acid	3.05799	2.02826	0.00431718		360.013	279.195	124.929	3398.81	1582.5	303.209	3892.49	1131.06	390.379	771.11	238.627	105.28	108.207	1051.28	236.869	585.277	98.7166	146.287	63.5311	350.967	1483.74	687.717	105.836	869.89	933.391	2038.4	332.782	1609.16	185.247	711.926	429.451	428.556	216.879	40.0075	1137	594.282	558.46	256.965	348.54	134.074	380.671	1547.56	789.957	174.689
HMDB0002577	Cholic acid glucuronide	2.26107	0.466718	0.0170043		5339.93	10346.6	588.4	416.47	3012.86	1069.02	1484.14	3974.63	215.497	1063.56	1742.71	1265.51	3415.98	23628.5	2231.38	1005.04	2447.34	9520.7	764.641	6573.78	469.236	4345.64	848.163	273.531	2237.36	2183.41	2216.02	715.035	1226.61	2215.48	12609.6	4858.9	2199.66	5759.15	2895.16	7569.69	667.724	1808.57	600.175	5755.57	4456.26	2256.68	10109.6	326.622
[truncated: 18 more columns]

## Sheet: Table S2c(Age 7~10)
Table S2c The VIP score, Female/Male ratio and P value of metabolites significantly differentially expressed between genders at different years of age(Age 7~10) (including raw data).
Age 7~10					Sample ID	83	1460	1470	1730	1795	1925	7004	7046	7054	8058	71	77	79	7001	7027	7065	7118	7119	7155	8042	186	189	190	196	199	207	214	7013	7084	7113	184	191	197	198	7059	8020	8039	8050	8151	258	263	268	288	290
ID	Metabolites	VIP score	Female/Male	P-value	Groups	F7	F7	F7	F7	F7	F7	F7	F7	F7	F7	M7	M7	M7	M7	M7	M7	M7	M7	M7	M7	F8	F8	F8	F8	F8	F8	F8	F8	F8	F8	M8	M8	M8	M8	M8	M8	M8	M8	M8	F9	F9	F9	F9	F9
HMDB0061715	Glutamate, gamma-methyl ester	1.64211	0.540148	0.0141245		25005.6	26347.3	41142.2	31470.7	39002.4	11135.7	30155.7	10829.9	13509.1	21718.3	217286	111497	124285	30069.3	13698.4	19880.4	13613	21310.5	12073.7	206732	16853.7	18803.8	26878.1	16173.3	46995.8	11825.8	14644	17505.1	12306.3	53968.4	17417.3	58695.7	35336.5	16057.3	42158.2	23558.5	20528.7	31312.2	36396.3	32216.2	24658.4	20968.5	11592.7	16960.7
HMDB0034367	gamma-Glutamylmethionine	2.29821	0.482902	0.0389003		18336.2	1873.04	2949.51	9982.15	1076.32	815.594	3876.82	10925.9	6083.59	6060.44	40455.9	1148.12	819.455	1681.7	910.976	2632.55	7694.81	384.371	21060.1	9812.25	301.411	4655.86	2646.66	6421.19	945.102	1339.47	2993.71	9222.02	1301.45	1741.58	3167.77	1089	6303.97	964.923	11171.7	4815.88	1681.37	7725	19194.4	992.348	4897.15	2219.9	772.515	1257.64
HMDB0000385	12a-Hydroxy-3-oxocholadienic acid	2.68869	2.06036	0.00460518		6397.02	6427.48	1345.38	38204	10537.1	67576.8	2715.1	18829.2	1434.76	33299.2	2515.14	1171.99	14519.1	1313.52	5782.58	1919.6	30067.2	9752.13	2208.63	4929.16	15432.7	4965.36	8630.8	2322.63	33926.3	4529.69	9856.01	6034.58	27577.6	4159.48	5899.82	4752.43	3238.22	9154.45	477.914	2217.62	2533.92	1949.47	217.408	7115.98	14335.4	6102.79	12953.1	13603.7
HMDB0062744	7alpha-hydroxy-3-oxochol-4-en-24-oic Acid	2.33215	1.84311	0.00955901		6319.57	6870.39	860.308	25273.9	6500.11	53558.3	2779.9	15128.5	1440.4	32640.9	2183.27	553.14	8065.63	790.131	6134.52	2205.75	26481.5	8795.7	1969.23	3870.08	11455.8	3792.41	6966.66	2200.14	27767	2484.99	8471.02	6116.8	17445.4	3550.49	5495.31	3677.34	2575.58	8794.46	519.102	3003.46	2472.53	1968.81	1103.1	7153.83	12490	5816.66	10123.3	11379.6
HMDB0029819	2-Phenylethyl beta-D-glucopyranoside	2.05813	1.54583	0.0119024		2710.58	869.887	2019.49	6593.18	1469.07	4832.36	4863.14	2950.58	757.742	3870.06	1717.57	817.163	6181.42	938.082	1104.84	451.965	2118.46	1832.5	687.024	1920.65	3210.06	896.469	2660.49	1171.08	5257.72	1848.95	2561.37	1268.15	3736.19	1913.41	2453.09	2031.08	786.869	1373.41	393.836	1709.31	1684.15	315.829	167.609	3043.22	4707.37	4654.08	6182.37	5998.03
HMDB0029391	N-Jasmonoylisoleucine	1.34784	1.62436	0.0424698		2163.93	4008.64	2229.85	4972.13	864.637	4809.46	3842.05	2654.66	2332.07	3237.57	4647.85	2275.79	1142.37	1191.8	3701.94	473.765	2673.88	3270.78	835.892	1163.35	2300.68	13288.6	2185.88	1776.5	2018.64	849.122	5560.86	20834.6	2607.77	16593.2	4941.62	1769.31	6064.03	2224.07	3014.05	983.137	473.976	1891.49	772.97	1440.1	1893.34	1719.92	333.187	1344.92
HMDB0032567	Hexylresorcinol	1.44642	0.463325	0.024394		259.293	550.514	216.245	583.634	436.58	389.499	287.68	243.945	246.278	374.104	3492.09	1833.42	2121.69	132.229	322.043	206.776	879.433	309.325	206.891	8227.1	744.58	230.288	254.287	344.139	921.54	370.076	210.738	259.067	243.112	544.314	323.032	1610.92	215.159	365.593	414.544	346.902	407.191	161.744	167.471	1941.96	532.721	322.467	804.415	282.319
HMDB0040926	2-Butyl-5-[2-(4-hydroxy-3-methoxyphenyl)ethyl]furan	2.61777	1.80858	0.000994561		11358.8	21775.7	8111.81	53083.6	31190.1	9147.69	36695.1	6497.18	4832.39	41191.6	9269.92	10156.3	3848.61	14275.6	8068.53	5614.28	18775.6	6964.28	12826.7	12340.4	40392.5	84461.1	51656.7	9118.42	10763.1	4617.63	32965.5	23313.7	26313.3	23552.7	21085.9	10801.3	28717.7	13308.6	5211.91	6993.36	5958.27	3641.95	3111.53	23285.7	21891.7	26096.5	12574.7	26764.6
HMDB0014592	Dipivefrin	1.82751	1.54489	0.0188983		76700.5	59195.5	13611.1	185385	39890.2	319864	31246.7	359601	12311.6	197168	71113.6	8180.5	82934.6	10190.7	78198.7	21064.2	185550	202083	15261.3	33792.4	104565	25271	82579	21713.7	108026	29430.8	81036.2	27121.4	114595	56121.2	47011.3	42033.3	21567.3	91774.1	8305.19	14191.2	16827.9	20455	20363.8	58731.6	105835	52949.5	56364.8	47340.9
HMDB0034672	(5alpha,8beta,9beta)-5,9-Epoxy-3,6-megastigmadien-8-ol	1.08131	0.317878	0.0325786		517.136	826.367	388.643	5411.14	952.052	996.208	604.69	605.48	2370.37	523.177	1455.98	675.778	1487.34	12406	656.259	10706.3	877.808	1019.6	430.048	4617.66	849.816	539.455	310.32	524.844	1662.46	1285.38	1178.77	703.463	1894.24	2123.43	2945.8	56188	497.887	518.78	2785.17	1398.5	2340.03	608.221	355.16	1262.62	1327.46	836.898	2387.77	1103.03
HMDB0007849	LysoPA(0:0/16:0)	2.55748	2.02606	0.00908443		580.405	895.957	276.178	5128.27	1285.83	8622.12	566.98	3351.58	396.702	5257.91	250.256	226.06	972.169	313.568	813.306	427.648	2717.2	1716.27	41.4747	384.546	2202.68	1163.47	1028.82	144.279	6011.49	1825.56	1255.52	1247.93	2631.08	608.265	788.297	712.355	594.052	1873.64	169.878	162.143	194.593	77.5506	103.977	656.5	1953.59	1271.89	1692.2	1429.79
HMDB0035965	5beta-1,3,7(11)-Eudesmatrien-8-one	1.70364	1.50232	0.0398789		6968.5	6617.99	1768.33	10301.4	11712.6	4436.77	10930.8	1970.74	950.146	12521.2	2580.11	2667.41	2361.84	1650.08	4832.15	900.76	4680.14	3260.97	2114.78	3645.4	8702.82	10974.3	32336.8	4806.8	5833.37	1578.82	4430.14	15494	13135.2	4069.1	13423.9	10191.1	12527	10806.3	1172.88	4444.19	1945.14	1037.39	1189.78	4588.53	31887	10601.9	5250.32	12531.1
HMDB0139703	N-(4-amino-2-hydroxybutyl)-3-(3,4-dihydroxyphenyl)prop-2-enimidic acid	2.36711	1.62177	0.00753401		35460.3	58975.1	10207.2	88330.9	99023.5	41143.8	80141.9	15287.6	4568.5	78262.9	13767	11382.5	13331	17283.4	42207.6	4516.54	41833.5	30128.7	9918.82	19915.9	65330.5	72886.3	164404	26842.5	34704.4	16604.6	42023.7	125979	99762.1	34400.2	71481.4	53741.4	68264.1	53261.3	4315.85	22564	9811.36	5123.88	6946.97	29592.2	171720	60297.8	32085	79675.3
HMDB0134775	5-formyl-6-hydroxy-1,1,4a,6-tetramethyl-decahydronaphthalen-2-yl acetate	2.3821	0.61995	0.00280108		726.962	160.856	943.204	418.685	255.666	687.169	147.745	571.317	421.613	277.347	1477.9	1133.67	328.092	522.755	565.727	1116.56	244.386	741.482	973.916	709.003	83.7285	793.698	738.915	476.81	551.461	608.713	263.741	529.925	594.668	848.735	316.532	970.711	886.025	336.735	1908.77	1495.8	1109.52	1125.87	700.643	918.43	409.32	581.461	472.463	660.722
HMDB0033009	Foeniculoside VIII	2.12196	1.51617	0.0290115		4920.06	4892.24	521.432	15033.9	9792.52	9741.59	11480	2640.24	752.028	13730	3101.82	635.733	10317.5	549.11	1194.8	371.751	4325.29	4066.96	320.693	795.049	3119.89	2116.47	10003.6	2496.74	10508.1	1695	4914.27	7821.8	4151.87	1103.15	9695.64	1311.12	3919.73	5972.64	416.754	5366.76	816.489	424.165	4604.51	2432.31	8882.7	12360.4	8644.83	21014.8
HMDB0041301	(3R, 6'Z)-3,4-Dihydro-8-hydroxy-3-(6-pentadecenyl)-1H-2-benzopyran-1-one	2.15632	1.7365	0.00910526		18215	15110.1	3465.76	62270.5	17177.8	118418	7193.93	50485.6	5361.53	61709.4	5794.9	2797.59	25139.5	3617.29	21621.8	7645.9	58340.1	25804.4	6225.37	10813	26398.7	8972.99	17368.2	4223.26	61018.8	6724.46	17243.4	14321.6	38021.9	9754.61	13560.1	9915.12	8541.78	16525	2734.36	5562.28	6870.62	6393.86	7780.25	18164.5	26575.6	10799.2	19144.9	21551.1
HMDB0127724	2-[2-hydroxy-3-(3-hydroxyphenyl)propyl]benzene-1,3,5-triol	1.90698	0.0577085	0.02142		570.786	399.653	348.387	675.3	534.75	490.258	178.545	135.702	342.665	333.33	37.8542	1608.56	158.441	1983.59	306.813	7416.41	563.14	21.8441	289.477	275.975	119.249	61.1898	47.6118	36.2349	52.3544	430.886	331.698	668.71	662.929	54.414	410.799	66777.4	3080.25	782.944	226.281	3590.89	60.0635	324.833	168.882	494.458	29.7679	98.4535	429.527	862.622
HMDB0135888	3-[4-hydroxy-3-(3-methylbut-2-en-1-yl)phenyl]-1-(2,3,4-trihydroxyphenyl)propan-1-one	2.41078	1.58594	0.000895796		7504.8	3411.98	1056.85	8309.54	2075.73	8683.68	5151.81	3100.37	1541.26	10175.6	2243.39	1858.86	6137.41	2845.98	1274	2555.65	3193.62	1823.32	1621.79	5962.04	4655.04	1253.87	7150.22	3139.49	4883	705.052	7405.23	5570.16	3007.68	5831.23	4565.06	1284.67	2961.03	1144.89	999.609	2219.47	3106.61	2552.95	4671.39	4635.72	10525.5	4261.24	3822.66	6707.71
HMDB0030274	(E)-Casimiroedine	2.28099	1.53413	0.0231268		39264.9	28598	2408.57	89937.2	43570.9	44289.1	53363.8	21932.1	3777.05	105522	13694.5	3569.29	79666.4	1990.09	7452.38	11442.5	48705.7	32380.7	1817.22	8166.97	47414.5	13347.2	71263.3	22571.5	68304.7	9495.64	46325.1	27541.7	85452.3	10748	55456.2	8465.52	22241.2	45809.8	1900.12	33693.9	6927.12	4078.69	10991.4	32187.2	64528.9	85416.4	73637.3	151600
HMDB0014326	Flunisolide	2.38133	1.52417	0.0140483		87372	49150	5576.18	152812	81124.1	91453.1	86431.9	39144	6269.11	167341	23992	8134.95	148754	4389.83	16585.7	7746.86	66083.1	50677.5	4720.2	15947.5	77408.7	21096.8	134096	43061.1	112039	19712.8	92025.7	50783.9	143438	13846.3	123424	14589.8	39191	78968.8	2490.01	52221.8	9432.19	7895.39	7734.36	59636.6	115209	130062	133578	256847
HMDB0038690	Isoachifolidiene	2.24549	1.64285	0.00349776		972.857	892.188	123.146	885.591	487.605	2219.87	759.959	1165.33	863.902	1692.49	527.979	128.928	669.835	205.921	396.73	107.733	219.396	938.028	960.641	272.44	355.743	48.1467	486.276	494.515	298.561	459.75	194.496	525.939	131.501	812.361	877.123	185.2	420.611	546.668	62.5657	534.958	634.668	163.388	765.296	491.945	1538.59	385.272	882.942	927.413
HMDB0038196	alpha-Bisabolol oxide A	2.14187	1.50919	0.0398856		2086.22	1452.01	737.512	10090.6	1895.5	1578.61	6417.87	7831.66	209.196	4259.54	1759.16	369.716	4363.7	1631.58	619.456	528.486	1693.54	318.732	168.903	7458.2	2691.81	732.605	1978.76	520.129	4890.21	6969.91	297.317	5594.43	382.437	2004.88	3036.97	727.335	3216.59	907.263	574.943	944.129	763.164	705.42	615.451	1788.79	1033.7	7934.32	4170.05	1859.71
HMDB0031049	Avocadyne 4-acetate	1.72088	0.555278	0.0439145		629.847	4537.24	4078.74	2795.26	1515.9	1008.02	1322.18	983.928	3804.57	705.881	637.481	767.52	1924.34	6385.69	2283.17	8803.86	499.921	5082.6	6139.05	1912.8	1657.28	2530.75	845.373	1820.86	1166.43	902.472	752.666	3400.17	2092.74	2840.01	1668.46	3508.33	2840.46	809.655	6422.24	6725.72	11798.8	9990.84	1195.1	974.016	1665.73	1758.11	1231.57	2190.7
HMDB0010338	11-Oxo-androsterone glucuronide	2.17644	1.56557	0.0130139		9693.84	8083.67	7933.42	7466.59	6229.6	22595.4	4852.78	12947.9	26013.7	2420.27	915.668	8730.42	7173.71	6620.73	1496.16	5568.74	1413.17	12044.7	7272.3	2410.01	7613.28	19015.3	2179.07	7692.31	15216.5	11503	7830.33	12611.2	19181.1	7516.73	2334.53	2714.66	8531.96	19084.4	8814.62	28318.3	11813.9	17077.5	5915.48	25705.5	9190.75	15812.4	8728.94	36540.9
HMDB0010351	11-beta-Hydroxyandrosterone-3-glucuronide	3.27139	2.20261	0.000643526		2930	1220	1530	1150	2160	3220	681	3340	3140	410	92.6	786	1260	923	222	520	133	2350	1130	561	898	4300	408	3070	3920	2120	514	2060	5300	1270	287	853	780	2880	673	6210	1440	3540	1800	4470	2260	4780	2610	13300
HMDB0040568	[6]-Gingerdiol 3,5-diacetate	1.89905	0.556922	0.0142321		943.186	1836.44	2935.13	795.421	424.961	948.649	912.26	1167.75	843.738	1670.34	619.997	1201.67	1681.18	4222.01	1686.89	4896.15	1057.06	7781.77	1493.08	748.189	1359.86	1564.3	710.265	1005.96	518.267	1118.17	915.759	3056.86	927.245	995.543	2252.77	1347.84	1247.19	902.671	882.116	4335.24	3476.55	1900.37	347.442	1830.48	1256.86	370.189	660.062	1653.59
HMDB0133061	2-(3,7-dimethylocta-2,6-dien-1-yl)benzene-1,3,5-triol	2.47834	2.09316	0.00756142		818.05	2192.57	455.151	11039.3	410.627	371.959	353.705	1278.98	29.0716	2298.71	247.782	113.42	900.647	167.833	453.554	120.283	482.187	188.732	101.418	2867.36	743.066	232.247	1093.2	1089.96	412.245	408.67	2062.98	733.724	1042.6	545.732	1342.42	1073.39	287.578	731.474	178.737	337.876	507.778	48.3365	659.79	1197.65	2220.05	1773.28	1593.22	258.877
HMDB0133091	2-(8-hydroxy-3,7-dimethylocta-2,6-dien-1-yl)benzene-1,3,5-triol	3.20251	3.03305	0.00348627		14486.3	12530.4	1868.56	149500	2397.93	2606.04	2085.57	12484	448.857	41131.7	1575.71	1042.15	8589.23	919.927	2885.48	1437.47	5194.42	1528.7	1191.49	34978.8	10018.2	3276.54	13187.3	5736.84	1234.66	6025.78	33990	11769.3	19113	8030.06	7588.34	10213.7	1990.28	7040.58	841.903	1925.3	3156.82	866.499	4002.23	13398.8	18461.1	19421.5	14898.1	1826.32
[truncated: 38 more columns]

## Sheet: Table S2d(Age 11~14)
Table S2d The VIP score, Female/Male ratio and P value of metabolites significantly differentially expressed between genders at different years of age(Age 11~14) (including raw data).
Age 11~14					Sample ID	364	369	370	371	372	377	384	1444	7052	8093	1401	1746	7008	7031	7078	8023	8047	8091	8110	1233	1242	1246	1259	1268	1327	1342	1430	1643	1231	1235	1244	1304	1321	1323	1341	1589	7018	7086	1227	1234	1238	1283	1286	1299
ID	Metabolites	VIP score	Female/Male	P-value	Groups	F11	F11	F11	F11	F11	F11	F11	F11	F11	F11	M11	M11	M11	M11	M11	M11	M11	M11	M11	F12	F12	F12	F12	F12	F12	F12	F12	F12	M12	M12	M12	M12	M12	M12	M12	M12	M12	M12	F13	F13	F13	F13	F13	F13
HMDB0060652	2-Hydroxyiminostilbene	3.31322	0.564958	6.27353e-08		2902.24	1024.62	1454.7	1095.2	728.323	1324.66	586.722	2035.7	2132.18	2138	3585.96	1088.53	1769.96	1448.84	1579.08	1961.84	1973.28	1686.41	3113.6	720.447	879.775	818.236	1897.62	1378.68	1961.71	2372.65	1939.8	1617.7	2860.95	2369.31	1796.6	3446.51	1887.69	3061.27	2028.24	2753.71	3513.76	1479.14	674.463	2575.45	1074.52	1158.28	539.023	1796.84
HMDB0028908	Isoleucyl-Hydroxyproline	2.82746	0.652784	9.7412e-06		636135	302933	312319	302896	177105	559170	242044	546805	204384	305758	652075	306972	324712	265700	368358	367750	247464	318732	282022	65581.5	286257	181469	333992	206099	380811	365453	298478	233136	418089	432675	531645	630742	338496	371215	414847	434519	587295	318866	147132	437212	406925	265885	155425	142875
HMDB0060953	2-hydroxymexiletine	2.26608	1.56295	0.000129667		1838.31	5444.37	7033.77	1312.9	3045.26	4466.3	1640.75	1535.92	1948.25	2934.7	1533.57	2870.42	1614.62	1482.39	2303.61	1612.11	2281.91	1979.25	1633.54	9543.16	2052.12	2110.24	3515.99	3118.57	5069.12	3350.21	2546.71	2263.07	3700.08	6146.09	1106	1422.52	1427.16	2011.03	3026.47	2157.78	1367.97	1975.59	1451.94	6351.32	3986.01	2719.51	2261.3	1307.3
HMDB0015433	Cilazapril	3.3841	0.484982	1.46949e-05		32700	6190	10900	18400	6200	12200	6930	22100	2760	43100	35400	21400	6700	11700	13600	18900	25400	26600	21900	378	14200	9440	35300	19700	17200	38900	4520	16400	57100	13900	30000	40700	23600	22400	22300	44700	37400	44600	7140	3150	17500	8850	8410	28000
HMDB0012575	13E-Tetranor-16-carboxy-LTE4	2.04443	0.652841	0.00320933		14616.9	7903.55	17006.2	28395.5	4507.76	11573.6	3179.42	2732.65	6503.97	16841.5	25991.3	52701.9	29644.9	12560.9	17991.2	5592.72	24355.3	12483.3	20272.8	12492.9	2175.6	5400.63	19655.7	12786.7	4397.52	10263.6	9238.61	6052.02	10968.6	13789.3	7823.83	14916.2	15014.9	10665.7	14773	50801.8	12300.7	3270.52	8215.63	2299.85	7569.74	23960.9	5101.85	6535.35
HMDB0040637	4-Hydroxy-6-methyl-3-(1-oxobutyl)-2H-pyran-2-one	1.74394	2.22461	0.0191523		332.321	1259.07	818.57	675.705	789.899	582.998	2034.65	1077.33	783.372	7668.36	204.88	392.766	322.659	168.741	894.008	298.719	599.941	313.429	1217.82	3399.65	1068.87	646.96	717.762	607.537	886.236	318.983	473.358	901.699	986.033	1218.57	1056.03	599.976	1373.6	224.161	941.233	329.54	346.456	803.959	511.286	1970.38	1277.33	246.597	1560.25	4723.76
HMDB0060679	Glycinexylidide	2.26878	1.79793	0.00818936		12.7214	176.621	41.2504	125.269	241.522	363.279	298.746	129.787	340.809	962.002	48.9323	82.8979	501.802	29.8582	176.849	29.2424	46.2167	60.0339	63.6875	162.339	127.087	218.183	113.447	77.5974	201.478	179.355	126.236	396.9	336.662	666.102	538.538	45.6246	166.13	47.4087	8.23241	286.87	53.0288	272.484	562.793	707.2	50.508	119.36	827.192	515.661
HMDB0028893	Histidinyl-Proline	2.73457	2.3508	0.0101208		214.299	225.315	221.279	89.2023	324.809	309.709	552.823	86.3072	138.896	157.866	5.29715	75.7269	45.9568	61.2592	98.6426	127.701	150.956	180.137	145.744	928.329	496.435	81.699	450.541	175.485	466.933	132.716	398.079	366.479	461.906	449.065	441.814	36.3842	280.55	42.6202	1664.93	23.9427	66.2291	776.492	140.198	186.702	718.113	85.0559	1187.98	356.539
HMDB0011176	L-phenylalanyl-L-hydroxyproline	2.81089	0.648566	4.21511e-06		665571	290250	351153	319611	193673	495144	200841	569894	266676	433809	688671	323570	342201	331240	385830	430201	333319	356276	362644	76466.2	264846	170540	430838	248593	379672	437886	339644	298923	520608	462411	495325	657248	359804	499328	391123	453859	670179	339568	153124	475919	442869	285531	155303	209591
HMDB0060950	fluvoxamino acid	2.91232	0.60164	2.30874e-05		4480	2450	1970	2640	1320	2550	1150	3700	1370	3840	4560	2340	2910	1880	2120	3910	2660	3330	1980	89.5	2240	1240	2980	2020	2770	3570	2210	1700	4990	3400	4850	5900	3130	3560	2330	3970	4350	2460	1110	2090	3140	1630	1550	1910
HMDB0124981	6-{[3-(3,4-dihydroxyphenyl)propanoyl]oxy}-3,4,5-trihydroxyoxane-2-carboxylic acid	2.45107	0.659712	0.000206266		7865.19	5159.93	4895.64	2077.44	3645.23	3952.89	1595.42	1871.79	2988.46	5810.05	19285	5320.85	3822.65	3309.02	3604.79	4769.38	8604.06	2922.75	6411.27	6849.76	3770.76	3460.01	4201.07	1898.99	3031.52	1801.83	3032.02	4131.77	8245.05	7151.7	2081.29	4690.65	3174.77	4816.17	4952.32	4357.58	16574.3	12494.7	3146.27	2427.89	1585.57	2569.87	4241.23	7127.38
HMDB0038989	Oxyhumulinic acid	2.79402	0.558356	0.000353705		7890.8	2396.77	2408	5568.83	3659.06	3925.34	6882.67	21140.8	10269.7	1253.8	6208.38	6340.26	13522.9	35931.7	7463.98	22277	20476.8	8916.24	6527.35	3613.53	5696.53	8371.34	14366.8	5820.33	710.035	5354.09	17148.5	10981.1	17166.7	10021	12013.3	7610.48	10966.6	11844.7	10550	25598.2	6767.6	6255.76	8613.93	1178.98	4525.31	16476.1	7877.93	11525.1
HMDB0061088	Dihydroartemisinin (DHA)	1.95193	0.654207	0.00612166		34687.8	15934.8	23624.2	27157.6	19046.2	19737.5	31546.3	66146.9	29062.9	11705.9	35376	30897.5	60811.9	130121	39877.8	77462	71290.8	30648.1	26593.9	27359.5	19219	34474.7	49764.6	38886.5	4772.79	22672.6	62273.1	28807	51057.1	39609.6	28220.5	36590.9	43434.7	50751.7	54059.6	58170.9	42561.1	14783.1	35511.2	5126.31	32878.5	71193.5	31661.8	28560.4
HMDB0040465	Perilloside B	2.12832	0.562398	0.00858565		8466.01	3287.03	3813.87	2373.56	1481.12	5861.05	4868.03	3316.04	3228.41	4124.51	7721.59	1672	23561.7	3080.27	7405.48	6930.1	7938.54	2246.57	4076.73	6661.54	4491.27	5475.03	3298.07	2978.47	2246.47	2434.58	4000.9	3693.9	14222.1	12362.5	5727.98	6226.19	23468.8	3026.04	20822	3186.14	13382.6	2837.41	3729.98	1474.6	2046.99	9543.56	4299.87	4155.94
HMDB0130546	6,8-dihydroxy-7-methoxy-2H-chromen-2-one	2.80276	1.85086	0.00068207		13337.9	79477.5	29163.4	6164.98	16263.5	7643.13	5304.85	15717.5	18831.6	6344.37	2093.98	4077.01	4306.96	2874.66	17878.5	1855.56	6019.92	6159.73	3765.41	10896.7	7735.79	6332.32	15033.6	5927.94	7214.09	22635.5	12903.4	2891.06	1451.24	55492.9	8350.28	2206.09	3457.96	8351.82	10082.7	4806.44	10556.9	38854.6	20243.4	35137.8	29833.6	13189.9	21115.8	11403.2
HMDB0135718	{[4-(4-hydroxy-3-methoxyphenyl)butan-2-yl]oxy}sulfonic acid	1.81621	3.22575	0.0378897		182.955	659.112	1772.94	301.15	272.828	237.898	92.823	350.251	83.0039	121.305	210.903	212.441	150.94	254.479	36.6031	458.118	411.782	97.5775	395.494	278.511	340.974	475.593	186.815	911.018	398.558	11395.8	657.876	506.533	275.881	157.832	219.67	625.919	460.066	184.309	395.7	314.213	53.5509	62.4098	236.997	15975.8	435.519	800.601	145.045	162.851
HMDB0040462	Garcinia lactone dibutyl ester	2.36444	1.50425	0.00195439		1290.47	1485.51	1115.74	1396.82	3083.98	1388.82	1985.52	1743.2	2054.84	1155.66	228.797	3743.52	811.399	2035.88	393.835	359.627	512.776	1119.14	162.835	943.499	992.518	1671.44	1610.82	816.015	3594.82	617.346	1354.05	1379.46	344.278	1144.05	1816.01	722.5	5533.8	947.992	3114.83	328.475	971.2	3151.65	1712.04	1425.52	1104.4	589.217	5087.58	2414.3
HMDB0000600	Galactosylhydroxylysine	2.43277	0.607629	0.00502785		658.939	585.373	854.882	945.529	2393.73	21216.1	1772.55	2797.99	6256.35	2220.05	1921.45	4818.23	1276.52	24845.4	6731.72	4912.73	15481.2	4382.99	2718.3	529.436	3100.42	15005	3278.99	5622.65	96.9712	2647.26	10323.8	1906.09	5036.21	10123.1	13571.9	13444.5	20190.8	4654.9	4862.3	8444.68	2239.36	13290.1	2037.48	2978.04	1337.21	3974.55	3186.84	5409.75
HMDB0040551	L-alpha-Amino-1H-pyrrole-1-hexanoic acid	1.43126	1.52418	0.0262745		1095.13	627.851	4799.19	1048.99	635.867	957.547	876.042	488.974	781.959	1109.13	2092.53	1084.42	641.399	793.174	550.431	601.617	1041.74	852.063	1119.26	4583.36	462.753	1863.36	563.658	1186.89	5810.63	584.619	1630.83	576.837	864.485	896.348	799.387	1061.42	630.612	272.672	428.597	661.499	1212.89	776.142	423.12	849.913	5729.95	822.628	468.468	733.441
HMDB0032870	Jasmolone glucoside	2.07216	0.528376	0.0183547		132565	14486.6	24155.3	16050.6	4782.43	25924.3	33578.5	7351.47	21446.7	34601.6	46680.1	8362.93	264518	20978.6	50654.2	34115.8	99510.7	9403.85	13042.5	40410.4	11125.8	21648.2	16283.1	17664.8	10513.7	7044.74	16034	16160.2	45023.2	84632.9	42846.1	59392.9	131004	8895.57	97886.5	16128.2	109708	15001.8	15732.1	4170.84	6422.43	54784.8	11211.4	14670.6
HMDB0041190	Benzyl beta-primeveroside	2.64198	0.590125	0.000406059		2707.99	523.889	501.598	2418.85	2506.44	1248.47	3747.6	5333.93	3883.49	917.296	2218.1	2285.08	7368.04	12251.1	3267.95	5613.81	4796.96	2749.88	902.86	330.517	2831.11	5170.72	3212.86	1824.62	421.937	1177.86	4371.66	2078.9	6406.99	3167.19	5225.59	2669.36	3790.7	4879.11	3098.56	4799.25	2821.71	7470.02	1700.95	1903.71	1061.46	3962.7	2325.82	3369.28
HMDB0131173	3-(4-methoxyphenyl)oxirane-2-carboxylic acid	1.96864	1.65986	0.0127204		46453.1	40153.8	65750.3	20262.9	60802.3	31569.9	30844.3	32050	56703.8	24975.2	16601.8	6912.42	7854.54	22018	19147.7	13763.5	23580.2	12110.3	8438.74	8707.86	10406.7	18838.5	40570.2	13663.1	3642.62	45392.9	58069.9	5218.46	19983.3	18478	41115.3	10702.4	13361.4	14946.3	21327.5	19218	39658.5	18419	33197.7	51527.3	65386.3	33773.6	26929.5	24579.5
HMDB0030918	1-Hydroxyepiacorone	2.21435	0.611198	0.0478559		94.1994	110.139	157.986	56.887	45.0877	104.661	104.594	43.6248	564.946	26.1657	538.805	25.1274	56.6402	497.172	275.939	392.926	93.1655	40.1304	75.5668	238.134	19.3244	18.0349	53.123	215.399	60.5948	43.3556	395.287	23.1099	24.5533	590.309	3516.31	51.4153	74.4602	66.3371	578.419	212.913	52.1309	402.967	48.0964	97.5715	155.188	2568.68	6390.53	75.7869
HMDB0041679	4-Hydroxy-(3',4'-dihydroxyphenyl)-valeric acid	2.07774	3.43448	0.0106099		325.61	219.632	849.813	131.307	92.8382	119.541	190.854	101.845	363.157	237.809	192.528	195.177	125.379	279.24	99.353	81.4337	178.468	118.698	149.231	59.2375	298.697	619.472	1064.86	152.863	10368.8	202.198	1921.64	632.813	144.674	220.384	49.3406	61.5771	44.9721	139.246	305.956	307.216	183.01	191.065	98.9528	79.8358	59.0976	123.098	233.453	120.884
HMDB0240222	Thonzylamine	1.52239	0.663023	0.0383527		60841.4	126108	166798	57368.2	29917.1	74433.1	194241	191628	176114	69696.7	106493	63686.7	133635	409403	188875	213977	415013	252104	702683	83035.7	297378	111458	70287.7	153865	64943.5	245562	114040	233390	407549	151340	229764	68392	180845	95331.2	371387	299187	104624	139419	103715	15049.4	139942	438755	143129	96724.4
HMDB0062382	4-[(Hydroxymethyl)nitrosoamino]-1-(3-pyridinyl)-1-butanone	2.19191	0.589494	0.00498099		14954.3	2196.99	6562.77	13802.2	16624.4	5196.14	24322.4	54396.6	24412.8	3995.92	21759.5	13820.6	30820.3	72933.2	3554.23	47886.9	27776.8	15215.5	8126.57	5449.68	11646.2	27573.8	16867.3	8250.24	3851.97	8372.9	24041.8	11855.8	75566.9	9239.13	27014.1	9585.91	17898.5	32561.4	5929.49	41067.1	7898.42	19020.9	9627.31	3143.42	6934.1	22544.5	5989.4	13363.1
HMDB0060565	1-Hydroxyibuprofen	3.89526	2.35945	0.00577315		148	386	255	96.7	1960	614	105	66.1	118	10900	1010	0.159	99.6	1040	47.9	50.3	904	598	287	94.3	1950	29.1	272	360	56.6	597	54.5	880	462	1240	66.1	58.1	146	1250	54.7	435	125	180	122	65.2	948	122	901	815
HMDB0028995	Phenylalanyl-Glycine	1.96868	1.5046	0.00553579		152.026	287.977	182.985	520.35	203.324	164.926	124.276	22.6456	153.589	687.193	174.769	226.328	241.605	45.9027	405.914	147.508	134.684	353.676	201.33	188.678	278.798	203.05	639.18	321.821	169.737	371.338	491.329	190.978	191.006	225.765	134.131	189.36	157.184	134.811	76.2074	139.574	202.619	197.349	266.511	448.019	151.356	289.103	487.45	130.053
HMDB0010320	Cortolone-3-glucuronide	2.19081	0.590769	0.00202744		53782.8	30706.8	44740.2	94876.6	81323.7	23713.4	29527.8	13285.2	120628	88589	77977.6	100888	28209.1	58403.9	51894.3	110592	279262	144352	165566	62698.2	21711.5	17818.8	35144.5	40795.5	43186	44989.7	56870.6	44070.1	76723.5	69799	37671.9	27838.6	40345.7	58415.5	38469.4	63848.6	180910	47915.3	43875.3	24577.6	32624.7	68254.7	73293.3	28100.7
HMDB0062415	androst-5-ene-3,17-dione	2.22934	1.75475	0.00359654		893.518	985.644	150.656	2749.08	786.669	1014.6	629.074	271.164	1743.16	1669.4	57.523	364.66	667.557	129.394	308.314	745.297	598.412	328.938	1101.7	2263.54	700.363	662.696	2052.76	602.025	392.931	467.863	2003.77	3332.79	539.653	410.739	189.109	1082.77	310.267	814.371	507.852	1272.16	2058.8	319.86	796.458	822.67	272.365	1805.76	1053.22	1171.63
HMDB0010338	11-Oxo-androsterone glucuronide	2.55779	1.71243	0.000442583		30877.7	34989.6	14362.6	96336.7	28989.3	18104.5	17359.2	6492.46	23357.8	32300.2	2761.55	8137.19	19454.1	4428.78	12758.9	18057.9	15325.4	7659.13	40834.3	55834	24501.9	23726.5	44554.3	17022.1	17775.9	20799.5	56695.7	69567.5	10969.4	11774.4	4982.26	21478.1	10706.4	25219.3	10501.3	36114.4	73597.4	14627.2	24579	19307	11477.9	50412.7	31228	68183.7
HMDB0010351	11-beta-Hydroxyandrosterone-3-glucuronide	3.70938	2.26729	4.7903e-07		10541.6	14596.1	3301.76	30332.5	7759.33	3828.83	8150.38	1985.96	10014.2	7390.78	894.953	2274	3059.31	198.266	1570.64	5488.12	4157.27	1429.01	5757.58	21025.9	9340.75	9466.15	9165.89	4957.96	4607.83	3705.47	13052.5	8846.17	3387.56	3206.88	1509.27	3695.63	3056.28	2923.92	1197.04	2682.81	19273.9	2404.49	4423.64	6362.04	2191.57	8114.15	8630.21	19135
HMDB0060994	alpha-Hydroxymetoprolol	1.60954	1.57811	0.0140041		1810.1	8427.21	12512.3	2478.38	6055.84	1982.65	3276.61	5434.06	2520.08	1847.92	1774.35	2751.57	3639.48	2495.79	1169.15	1476.3	851.773	1940.07	802.842	1350.28	4684.23	3038.21	1559.3	1283.83	3452.24	1216.58	1409.49	1813.4	1278.9	1095.8	1813.01	1515.21	3634.01	1036.88	1423.57	818.456	823.442	2110.72	2709.45	6206.67	1654.1	1614.43	2181.41	2169.51
[truncated: 37 more columns]

## Sheet: Table S2e(Age 15~18)
Table S2e The VIP score, Female/Male ratio and P value of metabolites significantly differentially expressed between genders at different years of age(Age 15~18) (including raw data).
Age 15~18					Sample ID	1448	1452	1475	1479	1483	1485	1488	1500	1503	3502	1456	1491	1492	1493	1519	1522	1527	3505	3516	3518	1427	1431	1474	1499	1533	3520	5402	BJ1489	BJ1526	1699	3415	3501	3509	3510	3511	3514	3517	3521	3523	4323	4101	4115	4308	4313
ID	Metabolites	VIP score	Female/Male	P-value	Groups	F15	F15	F15	F15	F15	F15	F15	F15	F15	F15	M15	M15	M15	M15	M15	M15	M15	M15	M15	M15	F16	F16	F16	F16	F16	F16	F16	F16	F16	M16	M16	M16	M16	M16	M16	M16	M16	M16	M16	M16	F17	F17	F17	F17
HMDB0000151	Estradiol	1.79693	0.642647	0.000571056		2279.94	2440.06	1341.25	993.574	844.453	2488.52	1435.12	2420.16	1461.5	2073.29	705.492	1522.32	2535.78	1220.98	1799.69	4915.62	3331.25	3151.52	5820.54	5413.68	2738.64	1542.8	1220.24	1082.82	1646.96	3837.6	3611.92	842.357	1555.86	2869.76	6397.81	7567.93	5215.61	4112.19	5576.23	7058.35	3656.88	8522.22	2177.35	6498.13	3608.4	2020.98	1729.89	4730.3
HMDB0000181	L-Dopa	2.69373	0.462462	2.08744e-11		800.252	501.155	444.888	627.379	451.286	557.212	416.816	720.861	502.828	397.446	2212.67	1263.52	1264.95	1522.69	959.602	644.108	915.921	687.813	1014.81	798.864	365.135	305.963	584.849	677.886	756.619	445.251	392.508	704.157	393.411	1489.17	598.517	1427.93	729.655	1167.01	800.968	832.465	380.734	426.795	1655.83	888.904	705.268	447.068	579.872	250.345
HMDB0000489	Aspartylglycosamine	2.07916	1.76072	6.9265e-05		3146.28	1077.79	3253.53	1318.5	5971.54	580.248	1562.65	754.482	2121.32	2376.82	1277.71	1614.18	225.338	2918.93	910.904	1967.24	324.124	795.591	1289.45	544.038	1131.47	1459.47	1290.91	1702.35	1459.14	1225.96	2473.86	1600.66	449.135	677.927	1030.83	896.757	1779.11	268.212	1277.45	751.198	829.445	399.385	860.125	785.265	2706.59	2778.88	1142.25	1284.25
HMDB0000560	Goshuyic acid	1.62922	0.66268	0.00614951		357.662	1117.99	217.902	514.877	424.642	1187.97	541.219	1569.88	512.499	231.111	895.823	469.333	1349.68	1449.28	842.911	2879.14	2058.32	474.488	1088.29	661.982	1786.32	791.176	1081.09	1863.97	965.862	1089.52	785.929	406.956	900.515	941.87	1108.09	1219.35	4272.12	494.368	1865.57	1811.06	2420.96	1243.22	1166.22	1064.79	786.558	1164.72	1156.14	1269.93
HMDB0000631	Deoxycholic acid glycine conjugate	2.91495	1.79741	0.0196546		16100	12600	44300	38700	202000	433	36200	29900	7270	1350	35100	20100	95.5	2870	42900	36300	53500	61900	16500	543	10200	28500	24400	38000	4840	39800	45500	9170	48800	2620	5250	237	14500	19700	4800	34100	12.9	3000	20700	30700	24700	68900	65700	9540
HMDB0000698	Lithocholic acid glycine conjugate	2.82007	2.15831	0.003091		203	2320	3160	2010	5740	1240	1620	8120	1880	963	6550	3510	2780	339	12500	1970	9030	660	489	2590	1920	2450	3830	4010	690	659	348	16200	13600	517	111	672	271	924	1330	1820	2600	404	1700	523	1070	1600	13700	1790
HMDB0000734	Indoleacrylic acid	2.51097	1.58739	0.00422578		140866	168089	127367	137677	181502	186081	146588	163010	109551	62497	115564	88415.8	96090.2	25281.3	109812	98646.8	132458	113436	32640.4	27016.4	16585.3	93704	241651	124409	159521	173587	87287.8	263866	225238	90172.9	82409.5	1535.96	61085	129817	6265.16	47320	82836.7	75549.6	165293	4169.26	122317	153118	198379	4313.86
HMDB0001434	3-Methoxytyrosine	2.55006	2.09776	0.000105709		8427.15	5854.2	987.494	862.173	2053.19	707.272	5145.41	960.377	364.897	1979.93	726.2	437.17	373.186	815.465	2044.67	169.842	491.206	1736.13	280.87	1037.23	1038.34	1226.08	1380.97	1135.51	1886.35	1585.8	1060.71	1351.12	2866.1	1056.1	534.627	205.599	961.959	326.916	474.029	255.537	508.781	386.764	1343.48	326.045	869.179	2820.48	1639.8	220.865
HMDB0001987	2-Hydroxy-2-methylbutyric acid	1.29262	1.58566	0.0123039		626.903	471.838	419.842	1336.35	576.161	2757.89	2399.25	452.115	1456.79	4293.83	274.657	292.926	235.003	135.941	243.885	290.29	2304.57	472.361	342.923	509.036	1036.68	497.724	883.928	1353.59	1088.74	2449.95	310.335	1908.8	2657.79	431.063	258.694	229.911	554.734	818.601	422.227	454.63	615.021	750.402	787.045	334.759	212.52	613.989	806.753	466.427
HMDB0002222	3-Methylphenylacetic acid	2.17145	2.19076	0.0032091		1848.14	2169.57	2344.9	2542.05	1140.28	561.054	1197.92	974.166	684.606	469.839	486.773	387.878	393.854	394.17	1910.68	1253	587.414	1147.19	1543.29	462.708	386.713	1895.09	804.757	505.619	1245.67	613.9	1759.17	783.382	2012.96	2443.99	951.295	414.219	511.484	435.887	141.396	833.128	445.118	536.359	1433.24	204.691	483.288	640.069	1120.26	621.341
HMDB0002271	Imidazolepropionic acid	2.03935	0.613547	5.73304e-05		2994.42	1663.71	2115.65	1509.15	1824.64	3177.04	2392.25	1859.26	2305.18	3938.93	2066.88	1554.04	3028.65	1036.27	1231.21	4314.86	4783.59	2657.47	2773.52	6197.32	1532.88	2752.68	1890.55	1690.43	2007.71	2333.54	1363.2	1688.12	2510.04	1228.14	2556.18	4966.16	2936.34	6441.62	4987.74	4060.83	4721.4	966.964	2072.93	4436.53	2242.6	890.427	2070.05	1603.74
HMDB0002472	(3a,5b,7a,12a)-24-[(carboxymethyl)amino]-1,12-dihydroxy-24-oxocholan-3-yl-b-D-Glucopyranosiduronic acid	2.17136	1.82868	0.000482695		8260	38000	48600	15000	19900	48300	7660	9140	11600	30600	4970	9500	10300	11000	6640	14300	28400	12400	22300	560	12400	32400	22500	12100	31700	4640	6520	4820	28400	4730	1620	12500	3960	379	6970	6370	9810	1990	27800	16500	13000	12500	43100	8710
HMDB0002835	Danazol	1.29438	0.659495	0.00098026		1824.08	1373.21	1553.44	1708.46	1724.52	1731.8	1862.36	1849.74	1696.36	2112.2	3345.57	4081.14	1358.46	2730.81	2058.07	1925.98	2070.11	4331.69	1880.55	2482.03	599.11	1249.87	1365.66	1569.65	1946.13	1902.73	2599.42	3497.81	2759.24	1824.03	3201.15	2581.83	1223.15	499.834	3914.24	1184.45	3542.19	3806	708.742	4260.06	1534.82	1353.59	1819.89	1455.65
HMDB0006005	Indolylacryloylglycine	2.76317	1.75217	0.00264597		126496	142060	104549	98634.3	138522	145425	98874.2	111313	66649.1	46716.5	90532.9	65612.4	64452	14108.7	82711.1	70306.4	101639	77313.8	17861.7	16541.5	10466.9	54930.9	243864	78541	117632	176728	67110.2	245552	203167	48777.8	46993.7	757.001	38735.8	104666	2917.62	28195.8	58370.7	55142.1	111505	1622.21	109837	132451	155829	2436.8
HMDB0006319	Alpha-linolenyl carnitine	2.96899	3.48487	0.000599208		2950	22500	23400	2210	17000	7000	6760	12900	4980	6130	15700	13500	3500	3930	39800	11000	24900	8460	92.9	5620	12000	6740	8560	12400	3000	6100	1780	49300	25500	2780	2960	1600	3420	1180	7900	1600	1290	5070	3510	1160	4440	5190	371000	1720
HMDB0010351	11-beta-Hydroxyandrosterone-3-glucuronide	2.27682	1.94306	4.02802e-05		8740	9670	7730	9470	4290	17500	3070	5540	14800	10300	5140	5040	1820	3080	3870	2160	1460	1450	10300	4370	9450	7160	4280	7020	11600	4940	4080	702	12200	5180	9660	3600	1320	6820	2470	1460	2800	1000	9860	3320	23000	3390	13700	3950
HMDB0011172	gamma-Glutamylvaline	1.36959	0.665372	0.00247584		767.434	1182.48	1010.66	1161.59	902.48	1146.39	627.441	1231.91	678.052	913.51	481.455	2675.34	1620.45	857.742	1268.51	1916.27	1984.55	2060.61	984.076	687.316	871.894	957.941	855.464	1352.5	737.198	1340.72	842.287	762.118	1096.16	2378.96	1465	1049.6	1069.59	4835.02	1228.7	1576.31	1037.06	620.619	759.017	4129.08	933.921	1177.47	488.055	672.748
HMDB0011176	L-phenylalanyl-L-hydroxyproline	2.01224	0.582546	3.93808e-06		117928	116445	108611	100547	250095	73484.2	66746.5	83348.4	180341	157457	254300	482898	207794	376064	370730	296246	84226.1	315190	150822	205942	62882.2	75092.3	75428.5	93585.2	56601.9	74787	106157	493263	343420	77354.4	116103	117685	219279	177222	351981	158840	440917	341313	95416.2	211169	63464.7	121317	74697.7	48722.2
HMDB0011621	Cinnamoylglycine	3.17518	2.37503	0.000502857		14704.7	12018.6	35512	8873.8	7369.21	2541.72	1140.7	13145.4	2124.86	10642.9	5141.72	10426.8	848.15	850.391	17037.1	11824	1246.09	7462.9	1394.41	1767.66	879.545	6105.97	2694.32	2758.77	18882.7	14386.4	22595.8	7701.28	36246	3190.31	3700.85	398.497	5620.83	8994.21	655.186	1084.37	2518.61	4902.17	27593.7	658.229	10836.2	19613.1	14452.3	5696.87
HMDB0012246	Kynuramine	1.11051	2.37987	0.0356417		13966	294.839	3905.38	3708.19	2647.48	301.05	1090.52	13997.9	128.749	1962.21	556.194	184.684	1786.86	449.312	1437.35	792.871	547.383	2989.91	486.187	2811.78	2077.6	3628.66	8950.95	2877.02	9677.48	419.603	9496.53	15115.4	2228.71	310.043	834.977	542.638	1061.73	2386.12	6569.84	5773.5	5055.99	4910.21	1510.88	1388.05	483.587	2217.74	10857.8	459.268
HMDB0012983	Kinetensin 1-3	1.49292	0.582514	0.00250201		9788.6	16254.5	23065.6	29647.9	5414.11	18475.6	26057.8	20600.5	15492.1	8192.99	9518.26	11906.7	30774.8	11045.5	40131.1	103062	25255	78711.5	32455.3	13780.6	36502.8	21680.8	15251.6	18880.8	3038.68	28274.4	21084.7	17847.6	16049.5	71922.6	99002.3	74027.4	44279.2	16504.9	42083.5	54597.1	21443.2	31721.6	77802.1	42004.9	19053.5	21297.1	12722.2	39527.1
HMDB0013118	Xanthurenate-8-O-beta-D-glucoside	1.91035	0.539405	0.000205821		3131.15	4564.39	2078.9	3958.11	5924.17	3211.51	1295.27	1273.5	2961.76	3302.77	3826.5	4954.6	1642.54	10039.7	3327.64	2621.68	1568.67	2167.13	1907.88	4240.17	1188.03	2081.61	788.881	2209.73	2494.1	701.423	605.351	1364.09	2151.22	6492.03	1743.19	3572.44	1381.66	4904.34	3413	1621.51	2131.42	1650.31	3693.11	3398.93	2935.9	950.748	1220.81	1233.64
HMDB0013940	3'-Hydroxyhexobarbital	2.88215	2.5346	4.96244e-05		1054.03	245.253	253.812	1262.15	890.898	810.492	867.205	503.477	703.336	18.3672	188.843	112.512	269.482	130.124	469.916	881.76	278.946	256.472	408.935	54.7219	236.122	953.517	926.234	415.836	850.162	1548.57	435.867	890.142	1922.42	187.234	371.208	309.785	352.374	28.0636	382.513	254.211	28.0439	142.504	413.741	52.5215	398.581	623.315	748.251	218.603
HMDB0015182	Abacavir	1.99318	0.618972	0.00131941		28601.2	36223.6	18160.2	7572.9	7571.69	24079	13515.9	30849.5	15946.2	17798.4	16512.6	36580	11871.3	9718.19	18937.8	11312.1	14809.5	54888.5	48684.2	42337	15871	38445.6	4305.09	11248.7	8163.97	25109.4	66113.4	20691.8	3511.44	20597	81841.3	109683	51472.7	77359.7	108616	41830.1	26884.3	30591.6	43310.7	35985.5	56565.3	13241.4	21543.8	43152.9
HMDB0015433	Cilazapril	1.2277	0.592429	0.00350684		6480	10600	4720	8720	13600	4400	4540	4490	9040	7110	14400	34500	5010	20100	27900	10900	4300	19400	9470	14400	4470	2730	3260	5560	2340	3710	4820	21300	12800	7250	10100	6230	8110	899	22800	7440	23800	5560	3730	11500	4060	6120	2110	3800
HMDB0028908	Isoleucyl-Hydroxyproline	2.30692	0.557436	1.07546e-06		112687	80560.9	67870.3	71498.9	217065	56928.3	55028.1	58710.4	141066	103427	194228	407207	156961	292103	270523	256390	73276.4	231089	108728	164966	56639.5	60051.9	71117.1	75260.8	44254.9	68654.3	102050	359152	302643	68314.8	105175	98030.7	235495	132491	342297	127809	435101	299345	84170.3	181640	44739.5	101875	44452.3	34783.5
HMDB0029099	Tyrosyl-Arginine	2.28203	0.509329	0.00200095		4256.48	2436.94	2861.54	1118.53	1605.41	2786.24	536.815	1599.21	2702.28	4151.55	2336.49	4689.67	8468.67	6128.57	1204.15	785.056	1114.59	3866.69	11936.7	8628.36	1995.08	1853.09	8345.48	1901.88	1863.59	7315.02	4778.27	1751.79	1994.66	1617.65	10903.5	5383.11	16692.2	4963.73	11175.8	3004.93	3907.16	8916.13	4265.7	2472.29	5037.55	7036.65	2063.61	3496.63
HMDB0029130	Valyl-Isoleucine	1.51186	0.653951	0.0363169		1986.75	411.503	2043.18	865.637	440.252	4421.66	511.022	1292.19	937.309	7207.93	5401.41	3063.9	519.48	527.427	3859.61	441.794	723.58	7703.87	2918.52	3910.39	2718.29	1506.66	585.031	1529.03	650.446	1565.88	1969.62	1088.51	568.43	411.273	4705.39	1659.3	2415.71	7979.92	4019.23	6083.41	4094.22	6751.26	4292.96	3499.08	2399.49	1788.89	4473.85	1812.48
HMDB0029651	Phlorisobutyrophenone 2-glucoside	2.12352	0.636815	0.00193584		4045.58	3755.49	3310.18	10909.6	6018.34	3827.83	9894.4	3207.89	1842.09	5508.56	4738.41	4107.5	16959.8	4559.58	1902.97	2200.49	4681.93	6449.29	11865.4	8850	5441.21	2141.89	6534.54	2290.85	3127.93	4549.09	5737.37	2237.94	25830.7	7302.99	9291.62	8339.13	7904.43	10391.3	12306.9	4771.48	5952.9	8808.45	6629.05	5770.48	7483.03	10858.3	5103.66	6854.88
HMDB0031414	2,3-Dimethyl-2-cyclohexen-1-one	1.8679	0.440599	0.0127948		1251.5	1027.22	1233.75	1532.91	1425.91	2256.05	1772.99	1635.25	1549.61	1566.76	1281.95	780.849	8198.7	1837.25	784.169	2220.45	2614.11	1749.37	1370.4	2071.91	2059.34	1825.76	6188	1612.7	1169.16	1691.02	1595.8	1961.15	10702.5	2517.76	2810.46	2467.35	2951.6	1972.1	2797.21	2401.67	2011.18	2954.44	6243.11	2926.48	1155.04	5356.34	2460.34	1686.98
HMDB0031954	3-Methyl-3-butenyl apiosyl-(1->6)-glucoside	2.27538	0.650369	7.51542e-05		317.487	261.49	543.01	653.07	667.762	348.886	157.637	902.865	483.203	535.757	373.371	1106.89	663.72	1711	715.799	796.926	807.677	1121.19	1311.33	1723.89	146.383	4344.38	336.423	207.105	187.747	284.969	174.178	423.724	1218.9	459.067	969.377	606.901	683.998	829.885	2141.09	454.4	1607.67	422.272	753.189	1633.21	855.84	411.833	809.935	386.622
HMDB0032128	1-(2,4-Dihydroxyphenyl)-1-butanone	1.17447	0.588062	0.0278414		543.114	613.568	294.033	1330.27	469.991	761.26	1857.3	1009.76	809.127	486.361	464.463	554.409	545.565	452.761	511.896	1153.91	945.107	609.667	835.466	591.693	706.605	610.841	266.64	1009.95	594.039	600.9	689.778	591.65	609.672	1269.57	947.025	664.995	443.456	757.532	665.529	951.771	567.769	1476.23	655.329	589.806	658.217	427.014	616.139	959.342
HMDB0032352	3-Isopropenylpentanedioic acid	1.52452	0.665754	0.006851		1753.3	409.537	630.804	649.288	297.221	2230.02	608.022	772.924	795.132	4309.62	2386.33	2014.6	524.8	270.435	1354.63	690.234	1154.71	2336.13	1948.04	2217.33	1116.42	408.825	418.637	716.75	434.397	724.199	530.144	485.24	363.814	468.086	4575.92	1090.88	678.654	2526.94	1674.06	3435.98	797.969	5561.68	1510.69	3306.71	2860.04	1062.72	2159.64	1673.39
HMDB0033914	Aegelinol	1.64777	1.50781	0.0223906		653.692	736.329	520.113	553.095	1195.53	1015.3	535.99	666.639	388.948	242.864	549.671	417.821	254.299	568.714	444.315	472.692	628.198	415.893	77.3211	209.268	70.3332	253.005	1330.19	589.168	702.979	908.986	368.791	1256.74	1217.92	386.152	269.923	28.4499	287.952	521.747	25.3151	290.714	390.958	375.729	531.585	650.034	643.813	673.355	720.834	72.5805
HMDB0034064	2-Angeloyl-9-(3-methyl-2E-pentenoyl)-2b,9a-dihydroxy-4Z,10(14)-oplopadien-3-one	2.23119	2.52389	0.0471485		534	1220	1380	1560	3480	637	941	943	279	699	1130	1350	29.6	151	1780	2390	2210	1240	914	32.1	598	894	903	1020	403	1790	1560	366	3560	307	308	4.78	581	10.9	72	348	185	171	763	489	1010	3040	3760	1170
HMDB0034183	Licoricidin	2.10717	0.602582	0.00202906		2694.59	2192.98	1717.11	1203.13	1105.21	2663.4	1408.22	1531.98	912.831	1232.22	1249.35	2466.56	1390.84	1354.16	1847.56	1762.36	718.459	3656.88	3509.09	4086.8	1092.61	838.029	338.04	4685.78	698.53	3060.38	2908.36	1335.6	481.055	2516.12	5054.96	11372.6	2413.86	2799.23	3826.61	1964.55	3624.03	1894.09	3033.67	9788.83	4274.37	738.178	2775.41	2419.16
HMDB0034367	gamma-Glutamylmethionine	1.84606	0.653901	0.011109		489.264	245.861	597.886	1029.81	310.022	268.72	130.074	117.194	275.416	826.726	347.154	967.161	231.966	413.278	317.418	272.535	825.814	789.86	877.667	480.432	383.639	514.808	562.614	263.131	209.961	188.007	411.392	550.113	1628.88	250.269	900.661	347.601	1115.02	398.774	1535.03	466.642	1612.5	128.359	1297.24	1064.2	286.019	653.517	340.264	290.413
HMDB0034447	Ptelatoside B	2.52831	1.81454	0.00350067		3029.7	4677.96	16950.6	6686.74	3315.47	1054.1	1299.45	2618.83	3560.31	1477.06	5376.58	4090.55	2013.1	272.241	7268.19	6819.01	1924.14	3647.31	2117.32	600.781	1551.58	1835.19	4314	3374.81	3161.99	1738.96	3611.49	1729.36	5655.42	2475.53	1436.96	1117.01	1097.37	205.958	655.072	1380.69	1798.94	1362.65	2552.19	801.443	19143.2	3609.88	3642.03	3396.51
HMDB0035077	(1R,4R)-p-Mentha-2,8-dien-1-ol	2.52991	0.339835	0.00900113		4013.53	2652.13	5243.85	2707.43	3741.05	4690.15	4369.28	4221.01	3301.36	6237.79	5492.89	2192.7	45528.1	11746.2	2261.68	4814.98	7315.99	4696.73	4693.7	6918.89	7440.45	5939.99	31878.1	3373.87	3969.41	5687.65	7468.43	7448.97	51577.3	5635.01	10483.2	5105.47	14068.4	5100.44	17947.9	5569.05	3683.99	8250.81	27622.3	13868.9	3141.11	31243.8	9121.47	3827.48
HMDB0035428	Licoagrochalcone C	1.19754	1.50182	0.00872919		2625.04	4720.08	922.087	788.8	3154.38	5785.72	1053.72	682.642	1820.74	398.696	478.332	853.51	3073.87	1909.78	97.1924	711.802	1511.43	512.477	446.258	1251.18	1440.66	1811.61	2585.03	810.872	2006.9	1893.7	1735.94	869.146	3004.06	603.411	397.371	524.428	160.936	3024.44	368.662	447.22	1701.22	625.981	91.5636	552.086	288.232	850.035	796.61	1017.93
HMDB0037701	Isopropyl cinnamate	2.31182	5.22317	0.000373597		14040.8	904.296	1677.23	519.462	424.963	186.466	9746.96	1443.09	121.979	703.572	1211.07	344.571	839.15	200.24	296.687	401.587	229.996	245.301	1488.58	206.637	45228.5	111318	7192.59	2275.53	1053.15	4288.35	1150.64	82597.9	16552.2	158.805	653.676	195.593	1820.39	180.146	1242.35	347.709	165.748	155.501	429.993	8512.21	760.624	3529.12	9208.03	4303.11
HMDB0038181	Peperinic acid	1.83204	0.646591	7.52572e-06		13427.1	9435.33	12489.4	9658.04	6217.31	8521.28	7198.84	11269.5	8819.57	10374.1	22243.5	10213.2	14930.9	17303.9	13432.6	7383.04	5116.21	11886.2	9706.13	13027.1	7305.66	10008.3	9203.81	10758.3	12851.3	9377.87	9859.67	10367.5	5818.12	14991.3	8422.94	12459	6671.86	15167.4	11583.5	10729.2	6760.84	12172.5	14405	12507.3	12052.9	8149.19	6263.92	5785.18
HMDB0038291	2-Propenyl cyclohexanebutanoate	1.48026	0.58009	0.0060352		3198.01	6269.89	2815.28	5364.18	3962.89	5354.09	2782.41	3922.69	5384.86	4497.6	2533.98	29302.4	1826.14	3659.46	6978.18	5065.85	6984.16	16686	5297.99	6852.33	489.197	6632.07	38.1359	6904.78	847.562	4888.95	3402.24	4292.22	289.669	8229.73	8930.84	17492.4	1012.55	2610.95	2904.05	4297.6	3358.83	5265.61	2152.22	5412.79	13744.4	4170.87	2686.86	5368.95
HMDB0038978	(1beta,2beta,5beta)-p-Menth-3-ene-1,2,5-triol	1.8021	0.646922	0.00263167		1960.76	4223.32	2443.92	3403.39	1194.11	4467.41	1541.73	3205.09	2107.04	2308.39	2347.39	1894.95	2371.49	2941.32	2036.86	5667.97	8172.57	3557.03	3696.73	2602.42	7595.59	2225.97	4862.28	3497.72	1863.95	3578.32	3041.89	1443.58	9528.88	2443.04	7333.87	5992.07	12840.4	2031.64	8607.24	11501.8	9334.5	5433.77	9461.39	3995.66	2129.94	4769.59	3501.45	5609.7
HMDB0038989	Oxyhumulinic acid	2.04194	0.586672	0.0050171		6308.17	21112.2	8651.41	2710.16	4222.31	6466.84	7153.26	9221.23	3148.85	1497.57	6438.7	9275.41	3675.16	7592.02	5644.03	7953.43	4439.3	17283.3	16647.2	8077.13	6329.1	12176.4	1433.64	5837.02	3324.22	6669.26	12233.4	8565.04	1476.62	8316.68	35661.6	17419.1	11407.4	23804.9	48065.7	12333.6	6128.06	1326.48	16543.7	26751.7	18162	5908.56	10894.4	4521.86
HMDB0041304	Asparenyol	2.89859	1.54942	0.0110557		373.435	6878.53	5769.85	8601.87	2605.42	1446.88	1515.23	1782.62	1879.53	1138.65	1225.97	2438.61	429.481	28.3659	5576.73	4905.13	1377.53	4423.64	2474.14	1829.39	838.954	6238.87	1819.15	705.134	5372.98	622.305	415.748	3248.14	4726.11	6696.29	973.116	379.357	1624.19	876.944	63.7938	4739.53	859.688	2343.85	5106.35	224.143	750.071	1391.79	3444.08	1995.88
HMDB0041514	Benzyl O-[arabinofuranosyl-(1->6)-glucoside]	2.30704	0.627677	6.69898e-05		4640.71	5040.68	2403.71	1560.09	1090.52	6214.42	1288.57	4087.83	4341.77	4568.27	3274.54	2983.67	6712.43	3198.1	2231.26	1864.01	4245.16	5230.39	15713.8	5562.92	6953.21	2976.02	1609.92	2592.7	1398.27	4063.53	7195.98	2154.19	604.045	4697.47	9127.38	9316.71	12062.6	6856.82	14503	5895.02	5256.44	7144.01	7509.93	5269.1	6177	4416.92	2835.45	7606.36
HMDB0041516	Avenanthramide G	2.07856	1.76756	0.00389739		2330	1092.15	3160.09	3059.57	2320.77	473.371	528.965	1219.52	1822.37	548.454	3632.98	2561.86	616.919	1085.85	2908.64	3625.22	531.231	2005.02	1466.72	222.374	1350.75	2957.48	761.67	541.145	2032.13	914.085	1963.64	3306.38	1361.96	692.499	459.566	265.084	457.943	280.206	1187.96	1078.64	275.937	140.143	1664.1	978.372	4230.09	2969.9	1561.65	658.652
HMDB0041826	Amifloxacin	1.29976	1.62465	0.0149128		2360.06	5860.54	2099.63	478.452	2815.06	492.492	3693.32	268.845	31.3489	1383.35	41.0073	361.627	508.724	1375.78	555.554	643.576	142.545	57.0749	266.846	344.991	2264.8	148.504	3719.97	477.022	140.913	3210.33	2157.93	640.174	72.445	818.805	621.21	335.753	411.2	481.318	701.651	594.816	328.764	441.768	40.1979	1157.36	1472.09	1273.16	984.358	1640.52
HMDB0059729	3,4-Methylenesebacic acid	1.82116	0.651958	0.0124369		1152.03	142.49	223.767	159.596	217.412	1388.82	71.8574	1117.99	520.487	948.95	783.626	614.364	242.244	71.2021	442.288	349.175	333.311	986.158	1532.53	2685.92	432.932	209.458	377.949	466.117	131.744	299.041	501.93	240.152	179.819	435.719	2239.01	1076.46	1205.08	1612.48	1344.41	912.973	1734.04	4054.72	624.35	1363.27	1353.36	529.17	514.175	1217.25
HMDB0059744	3,4-Methyleneazelaic acid	2.60207	0.570897	2.85998e-05		611.96	1042.45	355.853	224.648	328.716	229.927	339.024	621.675	189.396	196.046	689.925	307.018	481.968	565.169	459.563	467.529	605.443	1192.01	803.326	759.759	474.175	1072.97	190.948	626.741	315.987	444.772	856.946	1296.52	371.279	1064.14	1265.44	1699.31	807.315	1424.83	2443.42	1076.45	745.22	242.925	1334.64	1695.09	586.985	267.91	456.276	427.862
HMDB0059754	3-Methylazelaic acid	1.41026	0.640404	0.0213393		4462.5	1117.7	1834.63	698.388	1077.52	1876.36	1296.51	2334.52	1264.98	1649.64	1210.13	1813.26	747.573	547.098	893.811	3217.04	1918.28	1396.37	5543.82	6010.44	1673.61	927.759	1280.85	1427.4	1388.59	865.314	2263.2	991.208	844.895	496.923	2697.19	6247.95	4667.88	4038.34	5859.5	3602.48	2869.06	14796.8	2151.81	4869.59	2597.53	1136.58	685.879	4434.63
HMDB0059771	6-amino-5[N-methylformylamino]-1-methyluracil	2.45999	0.562939	0.03393		2320	3030	636	968	5.9	309	1520	0.00119	700	6020	836	45.4	1180	1410	1790	1000	518	8410	680	9150	17.5	694	508	1470	622	730	2890	106	397	127	7.34	715	3010	1670	9500	2510	743	3370	125	3130	1410	775	5150	5.15
HMDB0061062	7-hydroxygranisetron	1.9306	0.623654	0.00350874		25071.1	74812	39562.8	26128.8	16127	43967.6	46170.7	28530.8	27962.9	23075.3	15707.9	32315.2	31211.9	32045.6	28075.1	38843.4	21121.9	175721	86046.2	66254.1	75543.5	27685.4	13957.6	36889.8	7096.49	92867.1	59989.2	21295.7	18693.7	42147.9	217466	220194	143847	48490	162728	87016.2	71697.6	75703.6	176902	57759.3	66804.6	46274.9	83023.7	74105.6
HMDB0062323	1-(9Z-hexadecenoyl)-glycero-3-phosphate	1.51246	0.641443	0.0199904		2735.14	3186.7	10027.6	4830.87	2262.61	5872.24	5009.09	3189.42	1525.25	469.277	2223.92	2396.3	4766.46	2658.4	2267.79	3690.27	1542.46	7394.04	8458.54	9858.04	5476.86	5295.19	4008.98	3634.07	1692.69	9877.78	12811.6	2549.27	3516.39	6621.83	10121.7	22297.3	4429.03	4105.57	5523.24	5156.61	1806.72	2447.33	2388.29	18064.7	4103.69	9696.58	3434.42	1614.83
HMDB0062382	4-[(Hydroxymethyl)nitrosoamino]-1-(3-pyridinyl)-1-butanone	2.81988	0.493736	6.35784e-06		18465	24512.8	13955.6	6737.52	6253.52	21419.5	9131.41	10724.5	8549.25	5418.49	7287.83	9190.07	12510.3	7460.04	14998.5	10578.4	14976.5	35380.1	54886.1	44749.9	14737.3	17891.8	2754.32	15677.3	4398.72	24439.5	30353.1	19089.1	1806.38	10633.2	40117.1	47825.5	61625.4	38463.6	101141	62010.4	22450.5	65082.8	34681.7	36866.3	26410.9	9211.67	15576.5	18884.8
HMDB0062762	L-argininium(1+)	1.2807	2.90021	0.0327722		381.024	147.445	914.699	3017.39	126.337	139.919	91.1185	145.748	12.532	71.9691	69.1662	36.3199	198.733	96.0041	143.739	69.9648	85.907	215.126	47.3509	224.753	87.8796	121.915	203.768	175.154	197.192	3096.71	31.1847	37.6179	402.279	109.949	107.367	17.9139	114.461	100.496	122.938	104.936	82.017	118.818	90.3224	122.596	110.933	119.254	93.928	70.9536
HMDB0094730	4-Hepteneoylglycine	2.11244	1.85103	0.00137068		38713.5	10508.2	16927.7	8766.57	7048.9	6082.22	13397.4	5679.74	6414.2	9844.93	9078.01	2216.29	7673.51	3311.81	12185.3	8377.74	5479.4	14365	1990.05	6180.86	3932.67	4124.04	27453.9	9283.21	10164.3	70568.8	10959.9	4717.51	22540.7	6243.02	4929.96	2252.43	7330.41	3246.66	5893.86	7218.74	5309.52	2095.67	6102.9	2732.39	7301.57	11604.4	9933.68	2436.04
HMDB0114744	LysoPA(18:3(9Z,12Z,15Z)/0:0)	1.76306	0.587084	0.000337841		14260.3	24076.2	47016.3	29667.8	18874.3	36440	79031	22831.6	15515.5	7936.45	13558.3	14594.2	12496.4	18392.7	58899.5	86063.9	23291.5	44489.9	42890.8	49418.8	27676.6	25457	8257.28	20137.3	8903.43	33439.6	45959.8	13804.3	7701.49	33457.5	60134.2	126826	17545.2	42666.4	52699.7	67817.9	17871.5	35846.2	16122.6	73438.4	36280.2	8855.91	12450.3	27672.6
HMDB0125525	5-ethenyl-3-methoxybenzene-1,2-diol	2.41282	2.28138	0.00171074		22838.3	6911.02	2580.27	4734.66	4109.25	1781.74	4921.07	1589.26	3187.76	5837.22	8016.2	300.71	983.617	1817.12	9007.54	2090.36	1181.11	7439.98	313.421	1302.42	839.154	813.803	13156.7	1987.3	5169.08	52632.2	6443.78	2239.23	12208	1124.73	1438.96	132.586	2708.12	1089.83	2825.02	2614.04	997.589	111.47	2620.67	1025.09	1722.4	3974.84	6992.04	398.135
HMDB0130199	6-{[5,8-dihydroxy-2-(4-hydroxyphenyl)-4-oxo-3,4-dihydro-2H-1-benzopyran-7-yl]oxy}-3,4,5-trihydroxyoxane-2-carboxylic acid	2.15569	1.99097	0.0383517		2640	693	4450	9790	42100	56.1	18700	12700	61300	8040	1830	6480	1430	17100	204	6820	22300	11800	170	24300	53400	199	2690	58900	66.7	31100	10700	1140	3220	144	16900	119	5620	19500	5280	1060	39500	810	10100	844	374	19600	608	3230
HMDB0130384	3-(3,4-dimethoxyphenyl)-3,4-dihydro-2H-1-benzopyran-7-ol	1.2341	3.35967	0.0238569		37.6858	99.0935	12684.9	174.821	34.8546	61.0668	84.5082	62.0879	180.993	45.6034	98.0345	222.157	216.493	306.301	22.5707	77.4433	21.8649	281.152	177.651	181.443	1473.98	154.983	205.699	852.312	208.396	618.295	243.901	373.192	2199.71	25.726	372.216	377.859	398.361	59.5998	62.4072	107.288	607.035	264.036	347.251	41.6837	354.01	1056.7	128.229	271.998
HMDB0130546	6,8-dihydroxy-7-methoxy-2H-chromen-2-one	1.62937	1.59513	0.0124884		57811.1	15914.7	35292.1	7218.03	3076.71	24003.6	13774.7	6433.91	1827.88	28067.6	7005.34	2366.25	15343.6	7137.44	7447.93	2540.19	55142.8	5134.77	1184.53	11291.4	10104.9	6101.18	14645.5	5047.5	8532.18	11861.7	11110.3	4525.38	16260	6743.81	3438.88	2733.79	3229.29	5968.06	2908.77	3506.37	7406.65	4500.09	4116.7	3687.87	8084.18	46189	17293.8	6261.06
HMDB0133177	(2Z)-2-[(2-hydroxyphenyl)methylidene]heptanoic acid	2.17066	1.60233	0.00100491		236	545	811	786	908	630	848	680	748	156	290	594	357	852	622	810	1950	640	329	333	772	145	862	1090	469	2050	551	832	478	311	762	392	456	177	312	330	522	266	371	215	394	715	540	544
HMDB0134722	2-methyl-2-(4-methylpent-3-en-1-yl)-2H-chromene-6,8-diol	3.47527	2.00791	0.00304805		10143.1	47600.1	6692.06	4598.41	119.44	701.261	3203.54	9892.92	343.962	772.969	8104.62	3290.85	643.346	207.79	19309.2	3442.46	474.464	2085.93	4485.23	181.741	1778.92	671.378	181.003	490.329	23226.2	3871.13	4116.42	2941.29	151.969	307.505	8351.69	399.092	4126.54	95.8929	237.774	418.088	278.383	277.244	35279.6	513.722	1501.96	21722.5	11403.5	398.836
HMDB0135898	4-hydroxy-3-(3-methylbut-2-en-1-yl)benzoic acid	2.05686	0.645947	0.000432744		5995.09	13713.7	11345.7	5109.72	4242.16	10887.9	5470.81	6614.97	8114.07	7017.55	2510.88	6558.83	5864.43	3264.61	6729.63	8429.18	5127.71	19931.3	13923.3	16786.5	8149.38	15186.1	2274.73	7847.45	4065.31	14294.7	14288.1	7432.71	2610.79	8829.47	11630.3	22501.8	23276.8	15660.7	22879.2	22569.5	14100.5	14649.7	19001.8	17932.3	4598.31	12041.6	7329.71	9094.54
HMDB0139940	N-(3-aminopropyl)-3-(3,4-dihydroxyphenyl)propanimidic acid	2.48507	0.543468	0.000201579		709.68	555.305	404.852	312.115	354.583	194.381	401.873	228.709	294.194	903.631	1305.05	456.495	818.682	916.978	363.588	275.061	345.531	667.097	657.924	229.282	299.212	484.4	549.582	779.17	359.904	416.667	572.509	595.14	665.759	462.621	666.315	681.489	1762.65	416.196	1457.53	682.707	607.294	331.152	1565.42	1758.43	232.313	1246.61	325.701	270.858
HMDB0240222	Thonzylamine	2.68395	0.487929	3.33723e-05		1501.01	683.671	7029.09	1627.52	1994.85	1455.25	599.845	968.266	1137.4	1862.66	3611.08	1609.9	2075.84	30418.9	1329.89	1856.87	1586.38	1977.75	950.96	1699.37	1122.13	6091.4	2206.91	3541.53	2693.54	996.605	971.063	2375.58	1283.98	2596.78	915.299	3853.31	1254.31	5424.73	5500.13	3868.12	1287.47	2686.73	3165.3	2187.43	618.452	169.012	625.371	427.692
HMDB0240229	Hydroxyethylpromethazine	1.92416	0.645576	0.000257145		3658.02	2187.12	1046.73	806.379	944.714	2120.64	469.588	1228.83	1329.44	3706.81	721.096	3069.21	2581.77	1149.25	1972.58	1450.91	1375.15	2654.42	3527.9	3972.55	8241.13	652.991	504.754	1738.61	1262.62	1200.81	3560.31	1213.57	682.522	1595.57	2080.58	6721.8	1985.99	2256.31	4445.89	3850.46	3853.49	13230.1	3879.01	1255.92	4166.08	910.678	886.496	4755.83
[truncated: 39 more columns]

## Sheet: Table S2f(all ages)
Table S2f The VIP score, Female/Male ratio and P value of metabolites significantly differentially expressed between genders at different years of age(All Ages).
ID	Metabolites	VIP score	Female/Male	P-value
HMDB0133177	(2Z)-2-[(2-hydroxyphenyl)methylidene]heptanoic acid	1.12952	1.09714	0.049867
HMDB0061715	Glutamate, gamma-methyl ester	1.21806	1.10353	0.034753
HMDB0041617	Chavicol O-beta-glucopyranoside	1.31748	0.825015	0.025771
HMDB0012575	13E-Tetranor-16-carboxy-LTE4	1.32099	0.815993	0.033077
HMDB0135888	3-[4-hydroxy-3-(3-methylbut-2-en-1-yl)phenyl]-1-(2,3,4-trihydroxyphenyl)propan-1-one	1.35538	1.1572	0.01234
HMDB0032352	3-Isopropenylpentanedioic acid	1.36496	0.72412	0.049049
HMDB0040568	[6]-Gingerdiol 3,5-diacetate	1.37929	0.824626	0.049049
HMDB0135898	4-hydroxy-3-(3-methylbut-2-en-1-yl)benzoic acid	1.41586	0.79481	0.020826
HMDB0033105	N2-Galacturonyl-L-lysine	1.45932	0.779826	0.03104
HMDB0013897	4-ene-Valproic acid	1.5411	0.840825	0.029515
HMDB0000153	Estriol	1.58868	0.747326	0.024266
HMDB0036643	Matricin	1.65677	0.689532	0.016296
HMDB0136750	6-hydroxy-4-methyl-2-oxo-2H-chromen-7-yl acetate	1.68622	1.29645	0.041581
HMDB0005783	Gingerol	1.70708	0.822731	0.008153
HMDB0034183	Licoricidin	1.74033	0.743524	0.032826
HMDB0240222	Thonzylamine	1.76524	1.06404	0.0048595
HMDB0131173	3-(4-methoxyphenyl)oxirane-2-carboxylic acid	1.76735	1.28797	0.033147
HMDB0038291	2-Propenyl cyclohexanebutanoate	1.76799	0.783316	0.049049
HMDB0038181	Peperinic acid	1.77812	0.816412	0.00038237
HMDB0001173	5'-Methylthioadenosine	1.80118	1.32889	0.008153
HMDB0000791	L-Octanoylcarnitine	1.81221	0.779245	0.0021681
HMDB0138206	(4E)-1,7-bis(4-hydroxyphenyl)hept-4-en-3-one	1.86898	0.766566	0.02849
HMDB0000181	L-Dopa	1.87546	0.757878	0.00013475
HMDB0001987	2-Hydroxy-2-methylbutyric acid	1.88778	1.2259	0.0039682
HMDB0034672	(5alpha,8beta,9beta)-5,9-Epoxy-3,6-megastigmadien-8-ol	1.90371	1.25949	0.011988
HMDB0007849	LysoPA(0:0/16:0)	1.90906	1.282	0.024562
HMDB0032870	Jasmolone glucoside	1.9258	0.667726	0.036903
HMDB0015297	Cilostazol	1.93579	0.769606	0.020812
HMDB0029819	2-Phenylethyl beta-D-glucopyranoside	1.94755	1.39571	0.00169
HMDB0139703	N-(4-amino-2-hydroxybutyl)-3-(3,4-dihydroxyphenyl)prop-2-enimidic acid	1.98124	1.4659	0.021948
HMDB0038614	gamma-L-Glutamyl-L-pipecolic acid	1.98407	1.32655	0.0013722
HMDB0038690	Isoachifolidiene	2.01375	1.27967	0.0016209
HMDB0061633	3-hydroxyhexanoyl carnitine	2.01517	0.743913	0.0010767
HMDB0139940	N-(3-aminopropyl)-3-(3,4-dihydroxyphenyl)propanimidic acid	2.03706	1.5035	0.013043
HMDB0038712	(S)-Isosclerone	2.03793	1.5024	0.0059126
HMDB0061634	3-hydroxyoctanoyl carnitine	2.06173	0.734407	0.0013722
HMDB0000600	Galactosylhydroxylysine	2.11238	0.704737	0.0097039
HMDB0013118	Xanthurenate-8-O-beta-D-glucoside	2.11377	0.748132	0.0011235
HMDB0002904	2,3-Dinor-TXB2	2.11861	0.760181	1.5588e-05
HMDB0030137	Adhumulinic acid	2.12196	0.716586	0.001544
HMDB0060652	2-Hydroxyiminostilbene	2.16232	0.825762	0.0062125
HMDB0031049	Avocadyne 4-acetate	2.19907	0.743567	0.016113
HMDB0030282	Cinchonidine	2.2052	0.714892	0.0010767
HMDB0062382	4-[(Hydroxymethyl)nitrosoamino]-1-(3-pyridinyl)-1-butanone	2.21362	0.612602	0.001544
HMDB0040462	Garcinia lactone dibutyl ester	2.22168	1.46955	0.0010969
HMDB0002200	Leukotriene E4	2.22723	0.718348	3.6365e-05
HMDB0015182	Abacavir	2.28084	0.691641	0.0013933
HMDB0061088	Dihydroartemisinin (DHA)	2.31044	0.687592	0.003462
HMDB0013940	3'-Hydroxyhexobarbital	2.32728	1.10292	0.010824
HMDB0028908	Isoleucyl-Hydroxyproline	2.36331	0.849348	0.046425
HMDB0002835	Danazol	2.37815	0.744607	8.2743e-06
HMDB0001936	Doxylamine	2.38372	0.691943	0.00029458
HMDB0038327	(3b,9R)-5-Megastigmene-3,9-diol 9-[apiosyl-(1->6)-glucoside]	2.46019	1.20074	0.020621
HMDB0041190	Benzyl beta-primeveroside	2.49164	0.675595	0.00046654
HMDB0015433	Cilazapril	2.53898	0.447799	0.008153
HMDB0029135	Valyl-Proline	2.57171	1.64306	0.0025313
HMDB0130384	3-(3,4-dimethoxyphenyl)-3,4-dihydro-2H-1-benzopyran-7-ol	2.68066	2.13223	0.021011
HMDB0011621	Cinnamoylglycine	2.74368	1.33021	0.008153
HMDB0059744	3,4-Methyleneazelaic acid	2.75828	0.678312	9.3343e-06
HMDB0130546	6,8-dihydroxy-7-methoxy-2H-chromen-2-one	2.80326	1.39114	0.00051615
HMDB0002472	(3a,5b,7a,12a)-24-[(carboxymethyl)amino]-1,12-dihydroxy-24-oxocholan-3-yl-b-D-Glucopyranosiduronic acid	2.94843	1.59637	0.0021741
HMDB0038989	Oxyhumulinic acid	3.20193	0.585671	8.2743e-06
HMDB0010351	11-beta-Hydroxyandrosterone-3-glucuronide	3.51028	2.00789	0.0013722
HMDB0010338	11-Oxo-androsterone glucuronide	3.77135	1.72991	0.0027823

## Sheet: Table S3
Table S3 Age differential metabolites in boys.
ID	Description	p.value	VIP	Age 1~3 (mean±SD)	Age 4~6 (mean±SD)	Age 7~10 (mean±SD)	Age 11~14 (mean±SD)	Age 15~18 (mean±SD)
HMDB0000001	1-Methylhistidine	3.9518e-06	1.04281	16257.54±12873.71	17859.72±9285.38	17925.16±12514	29493.13±24237.25	34891.27±20708.73
HMDB0000017	4-Pyridoxic acid	0.0027329	1.01426	3628.41±3677.55	4569.84±4655.54	5979.13±6440.22	5411.55±4825.78	6489.91±3672.4
HMDB0000053	Androstenedione	3.8318e-07	1.44656	534.55±626.35	845.96±643.34	1341.16±879.48	1333.2±927.87	1485.46±962.55
HMDB0000073	Dopamine	5.4355e-06	1.01791	10190.13±4480.51	12200.95±4662.72	15614.92±4340.82	10845.37±4298.82	10499.05±3661.94
HMDB0000118	Homovanillic acid	2.8725e-05	1.09744	2593.92±1486	2294.8±1260.62	3066.73±2194.68	2028.23±1093.85	1340.11±657.78
HMDB0000153	Estriol	0.0031568	1.1229	11875.56±12394.06	9110.7±6570.13	11692.22±8161.08	9578.15±6695.02	21036.97±18145.21
HMDB0000197	Indoleacetic acid	0.00057798	1.0801	20823.12±9291.52	15408.62±7004.77	18739.22±13165.92	16738.31±9357.81	12339.43±4785.83
HMDB0000210	Pantothenic acid	3.8811e-19	1.25766	169813±61621.99	117330.5±46046.99	115240.77±42520.43	75120.37±51248.29	43994.59±19257.57
HMDB0000245	Porphobilinogen	6.4397e-06	1.00754	451.45±221.06	666.03±391.35	767.85±516.95	787.62±663.87	1056.46±744.92
HMDB0000472	5-Hydroxy-L-tryptophan	0.04586	1.03604	23321.1±19243.44	12578.45±6673.31	16292.13±9932.05	16388.89±7681.85	18574.21±10161.34
HMDB0000557	L-Alloisoleucine	1.9762e-10	1.19932	7000.9±3504.96	8990.5±3864.96	9537.1±8763.83	5159.4±2933.05	3783.7±2048.44
HMDB0000734	Indoleacrylic acid	6.106e-05	1.04377	128942.85±86834.78	182454.7±88792.16	175770.36±107374.23	113179.63±84984.54	85027.22±54155.54
HMDB0000768	N-Acetyl-9-O-lactoylneuraminic acid	0.0007603	1.16249	11479.61±29235.95	11499.4±21773.66	10755.81±25935.16	7798.83±20305.22	2126.21±4344.32
HMDB0000791	L-Octanoylcarnitine	1.3193e-09	1.2125	4651.46±11821.87	494±383.22	1609.61±4244.48	1129.83±935.55	1612.23±752.46
HMDB0000874	Tauroursodeoxycholic acid	1.4614e-09	1.41603	795.21±677.96	704.66±820.05	1271.83±1536.7	2354.27±2920.41	3385.94±3133.18
HMDB0000909	trans-4-Hydroxycyclohexylacetic acid	1.1367e-06	1.07554	539.73±440.29	314.8±162.27	1017.41±3749.54	538.93±346.83	878.22±679.57
HMDB0001067	N-Acetylaspartylglutamic acid	7.3732e-23	1.38843	82655.17±26170.98	56133.33±17185.19	36166.67±12143.38	25087.18±8886.67	19334.15±6750.23
HMDB0001189	2(N)-Methyl-norsalsolinol	1.0631e-06	1.33933	360.55±576.78	465.57±542.09	543.04±522.03	435.04±233.99	823.38±565.84
HMDB0001329	2'-Hydroxynicotine	0.018959	1.39796	152.76±156.94	220.52±235.67	436.86±984.15	179.12±161.83	362.59±374.29
HMDB0001424	4-(3-Pyridyl)-3-butenoic acid	2.59e-07	1.39642	537.91±809.07	597.23±938.18	960.14±1006.68	1062.85±926.93	2271.5±3355.93
HMDB0001434	3-Methoxytyrosine	0.00024965	1.14121	11622±10780.38	6396.84±7853.64	5686.25±8319.21	4950.46±4927.76	2819.23±3031.85
HMDB0001537	6-Hydroxydopamine	0.0013439	1.28792	3003.76±3995.38	3972.41±5575.68	2991.79±3970.39	3606.46±4556.72	7038.06±6759.93
HMDB0001542	N-Acetyllactosamine	4.1242e-12	1.16621	981.26±773.79	566.91±369.67	422.35±424.87	226.1±121.14	184.3±136.7
HMDB0001855	5-Hydroxytryptophol	4.0231e-05	1.08501	1574.46±2099.04	2303.43±4788.88	2383.11±3385.86	2273.7±2170.58	5505.94±9264.9
HMDB0001931	gamma-CEHC	0.015118	1.26402	4068.25±3234.36	2473.78±1075.78	3635.79±3070.72	2403.81±1447.1	3368.67±1803.29
HMDB0002339	5-Methoxytryptophan	0.0083061	1.02787	5667.8±5006.58	9470.07±11607.06	12465.23±10383.97	13140.67±14213.92	10943.59±8975.29
HMDB0002381	N-Acetylcystathionine	0.00010501	1.27843	4728±3463.25	13428.61±23672.04	7548.86±7580.26	11668.45±9496.73	12305.88±14514.41
HMDB0002577	Cholic acid glucuronide	0.021229	1.1533	2044.34±1698.05	5094.77±5326.45	4677.58±6199.44	3885.83±4059.15	5772.38±5682.41
HMDB0002579	Glycochenodeoxycholic acid 3-glucuronide	1.1735e-06	1.56809	3711.79±5615.15	4088.3±3614.97	6057.82±5233.39	7825.86±6106.1	13876.59±13553.34
HMDB0002725	Nandrolone	4.9174e-08	1.05612	5484.58±3281.65	6734.05±6456.18	6590.41±4939.4	10310.94±7609.38	13857.89±7843.02
HMDB0003252	Thromboxane B2	0.039172	1.12316	1657.28±1604.8	1892.6±1448.86	1205.21±1000.87	1279.84±1415.98	976.72±1211.42
HMDB0003556	Chitobiose	0.037033	1.17778	137768.97±111604.85	91537.45±57144.33	116352.44±60554.34	96412.94±53714.58	137799.36±69209.47
HMDB0004073	5-Hydroxyindoleacetaldehyde	0.0041736	1.24871	409.89±138.72	509.08±307.15	463.05±206.72	335.59±120.04	849.75±1124.08
HMDB0005765	Ophthalmic acid	1.7758e-05	1.06594	3576.66±1129.49	5238.31±2816.34	4584.44±2650.2	6304.98±2730.73	5522.79±2498.62
HMDB0005768	Kyotorphin	0.037871	1.1287	719.72±616.51	1181.08±1143.85	1315.89±1854.36	1380.46±1409	1906.77±1971.18
HMDB0005935	Androstenol	1.2322e-20	1.85889	2760.83±4249.95	4842.35±2806.71	8042.56±5409.48	14784.6±11931.42	20582.52±7819.65
HMDB0006005	Indolylacryloylglycine	0.00014615	1.13094	111674.46±88054.27	162005.52±92387.43	143695.37±105118.75	92948.8±88428.76	62209.07±46137.25
HMDB0006026	Norbolethone	1.8572e-13	1.466	1163.26±866.09	1323.76±859.86	2094.58±1340.2	3292.3±2098.17	5236.1±3276.75
HMDB0010320	Cortolone-3-glucuronide	0.013401	1.26638	1426.81±1061.84	1053.59±694.82	1310.06±1057.68	1021.5±995.61	2158.03±2077.61
HMDB0010328	Tyramine glucuronide	0.00023319	1.54217	817.33±1170.42	1739.21±2501.11	1603.77±2105.74	1248.71±1256.31	2733.49±2528.13
HMDB0010338	11-Oxo-androsterone glucuronide	8.7585e-17	2.16701	2646.44±4771.59	5827.2±4865.16	11009.85±7731.51	20323.14±14650.09	23200.38±15563.6
HMDB0010351	11-beta-Hydroxyandrosterone-3-glucuronide	6.9385e-20	2.07357	492.34±555.28	622.14±604.72	1691±1676.12	3998.23±3454.76	4862.44±2701.78
HMDB0010357	Tetrahydroaldosterone-3-glucuronide	0.031344	1.00067	54835.97±33813.06	80218.65±55968.1	89769.74±65551.83	73323.9±57437.6	49827.01±41293.46
HMDB0011112	N1-(alpha-D-ribosyl)-5,6-dimethyl-benzimidazole	0.0032045	1.03831	1781.93±3501.76	1166.97±630.73	2177.46±3955.87	4011.26±10964.24	1256.17±2907.43
HMDB0011166	L-beta-aspartyl-L-leucine	0.00010886	1.07348	119053.98±82882.3	222016.39±300443.58	161982.13±126341.78	230949.4±171986.82	244199.78±185234.13
HMDB0011176	L-phenylalanyl-L-hydroxyproline	6.9688e-12	1.80819	423220.38±107381.93	414645.26±100265.34	398981.25±114072.46	429237.53±156835.93	190166.76±104130.04
HMDB0011621	Cinnamoylglycine	0.022444	1.24081	6990.77±11875.99	8460.87±7310.72	8981.24±10942.66	6287.17±8820.76	4593.18±5725.32
HMDB0011658	2,8-Dihydroxyquinoline-beta-D-glucuronide	8.9752e-07	1.73616	73630.69±62026.85	72863.6±79386.31	47434.27±72136.08	24577.62±26773.39	12899.09±18652.68
HMDB0012162	4-Methoxytyramine	0.039407	1.00033	1964.69±6779.34	1990.78±5508.27	2706.84±4732.5	2021.09±3431.36	1628.4±2501.25
HMDB0012234	Histidinal	0.00013317	1.1698	1812.82±2134.75	2130.19±3329.69	2456.45±3850.34	4202.39±4910.33	4585.17±5725.68
HMDB0012246	Kynuramine	0.00018017	1.58516	1426.16±3543.27	1563.55±2570.33	2509.15±4185.78	4473.21±8352.75	10533.8±21207.62
HMDB0012267	N-Succinyl-L,L-2,6-diaminopimelate	0.00033445	1.2546	1121.61±1171.12	1822.64±2127.65	3295.99±5726.79	2233.23±2658.55	5015.81±5632.71
HMDB0012557	13'-Carboxy-gamma-tocopherol	0.00053369	1.78038	462.38±371.26	952.25±1057.38	711.62±1642.1	392.85±601.97	771.55±909.38
HMDB0012855	7-Hydroxy-D4-neuroprostane	0.0047547	1.19674	4321.19±3855.08	3110.47±2472.98	2349.98±1875.26	1971.11±2258.93	2279.65±1471.48
HMDB0012983	Kinetensin 1-3	9.407e-06	1.19154	12146.07±6006.19	15193.91±10214.32	17878.33±14979.78	18850.03±13162.34	35630.95±26359.56
HMDB0013209	Alanyltryptophan	0.00174	1.27388	564.35±383.89	778.46±451.74	971.47±590.82	559.55±346.31	568.29±282.7
HMDB0013267	N-Decanoylglycine	2.3169e-08	1.15066	470.14±416.6	573.16±522.89	474.71±315.1	808.59±549.6	1535.29±1629.38
HMDB0013286	N-Undecanoylglycine	0.015934	1.0358	3751.61±2363.62	3158.78±1956.79	2718.77±2349.03	2850.29±2709.96	3071.48±1444.51
HMDB0013642	1-hydroxy-2-Oxopropyl tetrahydropterin	1.1029e-06	1.35558	1773.93±1921.62	1737.35±2238.09	1737.58±1130.54	3212.8±1850.28	3171.14±2526.28
HMDB0013938	Promazine 5-sulfoxide	0.00072657	1.29791	130295.93±85220.18	102568.62±74908.23	144638.83±111159.77	79086.81±38755.65	109104.27±53218.25
HMDB0014326	Flunisolide	1.9682e-06	1.13373	27822.98±26989.78	38128.08±55005.5	44964.83±50001.73	71713.4±58756.09	88610.59±62746.99
HMDB0014354	Trospium	4.9766e-05	1.21652	5697.75±2465.46	11086.61±7840.01	9878.68±7473.33	13194.44±9190.7	12726.04±8208.36
HMDB0014634	Miglitol	0.00014705	1.08967	1066.76±578.17	1032.47±596.63	1220.86±709.99	1385±847.87	1926.06±979.41
HMDB0014887	Etodolac	0.00015092	1.22919	497.97±457.07	1366.47±2852.84	994.74±1709.2	1370.19±2151.38	2226.67±5402.62
HMDB0014943	Minaprine	1.2215e-11	1.05551	25312.45±17623.35	20400.02±7894.02	19131.58±7125.18	32232.44±16355.4	40864.07±14076.62
HMDB0014979	Dobutamine	7.0035e-06	1.36019	189.41±264.14	282.64±286.74	582.52±1416.11	723.81±1146.89	481.26±431.46
HMDB0014984	Flurandrenolide	2.0469e-08	1.06059	11142.09±5495.8	10289.61±7896.05	12520.85±8324.27	22992.72±20587.94	22739.46±13743.63
HMDB0015006	Benzonatate	0.0072678	1.29836	3500.31±3213.64	9020.73±10285.23	6621.81±6280.82	4764.67±3724.41	4843.89±4113.77
HMDB0015009	Terbutaline	6.3995e-08	1.06089	3131.03±1452.71	2459.42±1149.8	2070.94±983.43	1766.51±787.13	1290.7±709.96
HMDB0015026	Granisetron	2.4642e-07	1.1357	180160.48±148131.61	179408.79±144466.81	148726.2±100527.16	256084.27±180812.69	333817.49±180104.79
HMDB0015212	Vigabatrin	7.2112e-05	1.05368	88.62±79.59	72.98±35.61	194.97±480.19	155.69±273.66	261.01±449.64
HMDB0015234	Arbutamine	0.013025	1.03194	927.67±471.87	741.83±493.17	1022.15±1114.27	599.43±346.27	881.02±1530.45
HMDB0015286	Gemifloxacin	0.01703	1.12634	6050.3±5942.6	2999.86±1244.89	3786.18±3726	2681.47±1841.78	3737.24±2680.93
HMDB0015433	Cilazapril	1.078e-08	1.8837	27135.17±17439.36	23416.67±20638.37	86213.59±292100.46	28388.97±20210.02	9583.76±7355.86
HMDB0015500	Allylestrenol	3.9772e-17	1.77777	468.38±701.34	746.76±481.89	1252.61±972.86	2028.01±1701.1	2901.32±1363.22
HMDB0015652	Levonordefrin	0.00026617	1.05043	2540.51±1681.15	5794.99±8861.45	3730.01±2644.81	5267.56±4314.51	5480.59±4671.19
HMDB0028711	Arginyl-Histidine	3.6852e-08	1.7007	442.75±582.79	688±862.48	2583.97±9148.81	3185.15±9214.09	7809.71±24958.21
HMDB0028778	Cysteinyl-Isoleucine	2.1101e-06	1.09267	534.53±1105.84	366.51±439.58	425.65±381.2	473.29±303.29	1025.75±1345.15
HMDB0028791	Glutaminylarginine	6.2738e-09	1.18319	2620.91±1586.96	2641.93±1647.44	2750.67±2195.55	4027.05±2711.14	7645.09±5127.15
HMDB0028868	Hydroxyprolyl-Lysine	3.2446e-06	1.14263	290.76±331.56	449.47±411.46	481.82±517.92	698.22±626.64	874.78±821.2
HMDB0028908	Isoleucyl-Hydroxyproline	5.7708e-12	1.87578	355018.74±93852.55	347243.52±85319.67	337054.15±102709.81	372855.43±140222.02	161091.9±91366.02
HMDB0028976	Methionyl-Isoleucine	0.00085456	1.07151	3362.6±2734.4	4574.04±3682.69	3087±2688.95	2112.51±1865.5	2212.46±1760.04
HMDB0028991	Phenylalanyl-Aspartate	0.016071	1.05457	61003.78±46482.45	34419.79±15978.94	37004.01±23576.06	41358.31±21395.97	37343.56±15125.24
HMDB0029004	Phenylalanyl-Serine	1.7065e-06	1.39828	856.61±1080.16	1070.98±1173.91	1106.95±1659.38	410.59±391.64	280.35±181.52
HMDB0029056	Threoninyl-Asparagine	5.3235e-08	1.00309	7913.19±5519.3	9438.73±4778.31	11320.13±4479.67	15903.6±11318.4	17019.91±14667.81
HMDB0029065	Threoninyl-Leucine	3.1516e-07	1.21124	10420.34±2123.72	9937.13±1891	10037.47±2057.34	11496.78±2848.25	7727±2431.54
HMDB0029085	Tryptophyl-Histidine	0.017255	1.21395	1533.28±1389.97	1953.64±1784.49	3375.48±3838.53	1662.83±1673.5	1715.91±2608.82
HMDB0029093	Tryptophyl-Threonine	0.00023844	1.38584	536±888.02	1152.39±1377.83	1119.88±1458.96	1732.01±3679.97	2138.53±2603.53
HMDB0029464	Asteltoxin	1.1783e-06	1.19423	508.68±623.93	567.26±498.61	632.71±793.32	2298.2±4782.24	9251.81±27181.72
HMDB0029714	4,5-Dihydro-1-benzoxepin-3(2H)-one	0.0099274	1.0793	461.51±268.97	447.13±211.35	417.13±209.29	436.8±242.63	672.27±429.44
HMDB0029747	2-Amino-5-phenylpyridine	2.0469e-08	1.01453	387.87±179.61	314.91±101.74	302.6±148.77	275.29±198.69	161.34±87.82
HMDB0029777	Cymorcin monoglucoside	4.7249e-06	1.28671	2761.68±2243.63	3570.5±4739.34	8446.24±13921.18	14232.8±27503.68	19357.63±39733.61
HMDB0029928	Deoxyeritadenine	0.00027893	1.01109	4901.44±6190.49	4407.82±5729.02	2378.72±2198.14	2238.15±2146.03	1022.97±771.75
HMDB0029956	Nebularine	0.00024724	1.15489	1480.46±1374.59	1341.96±916.21	932.1±1013.39	691.55±913.33	662.39±646.94
HMDB0030039	Jasmolone	9.7053e-13	1.24616	1244.23±1475.64	673.31±324.37	728.06±381.74	1451.61±999.72	2038.32±1506.4
HMDB0030137	Adhumulinic acid	0.044056	1.0484	186540.44±147991.24	118519.82±68203.67	154616.81±82428.44	182414.33±118601.58	196895.51±108723.58
HMDB0030201	(-)-Fumigaclavine B	4.8006e-06	1.21533	972.76±718.34	1000.7±594.03	824.56±448.96	707.07±399.56	410.37±388.09
HMDB0030282	Cinchonidine	0.04311	1.003	11367.94±10737.92	8162.21±4595.19	10709.9±4998.71	13058.45±8452.8	13083.92±6846.71
HMDB0030326	Methylisopelletierine	0.018473	1.6746	1450.76±2199.75	3343.06±5073.9	3216.98±5604.22	3252.39±6663.67	4352.4±5205.92
HMDB0030456	Macrophorin B	0.010678	1.54767	542.65±750.36	456.63±559.32	839.98±1367.29	585.57±737.07	1338.96±1746.04
HMDB0030555	Tocopheronic acid	1.252e-07	1.23029	5116.34±3113.48	3232.72±1994.49	2082.43±1233.63	1685.2±1027.18	1826.71±1105.53
HMDB0030916	2-Hydroxyacorenone	5.6179e-05	1.02558	2270.93±1847.45	4262.67±5289.71	5282.71±6231.01	5350.29±4197.11	7157.16±7949.16
HMDB0031055	(Z)-10-Hydroxy-8-decene-4,6-diynoic acid	0.00012887	1.32009	1041.67±1276.36	1746.9±2706.4	2799.39±3244.97	1771.77±2031.45	2205.35±1894.3
HMDB0031101	8-Hydroxy-5,6-octadienoic acid	3.2677e-07	1.2485	3476.42±11150.94	5234.96±9927.89	6346.66±15366.59	7412.22±11161.81	10214.56±14035.21
HMDB0031208	1-Phenyl-1-pentanone	0.0076859	1.15035	195.32±113.04	386.46±308.58	367.01±267.39	253.49±178.6	308.97±218.23
HMDB0031350	Oleoside dimethyl ester	2.7739e-16	1.25698	1342.95±617.29	1934.17±515.68	2776.56±1340.44	3286.23±1215.23	3957.41±1142.59
HMDB0031742	4-(2-Nitroethyl)phenyl primeveroside	2.5271e-05	1.33013	2331.48±2916.12	1607.55±1864.32	933.63±746.26	1291.74±1189.65	665.88±981.45
HMDB0031753	2-(4-Allyl-2-methoxyphenoxy)-1-(4-hydroxy-3-methoxyphenyl)-1-propanol	0.0016322	1.0083	1550.07±952.51	1562.24±1552.57	1738.07±1513.11	1757.28±1101.14	3082.47±2578.5
HMDB0031920	9-Hydroxycalabaxanthone	5.5724e-08	1.15418	27779.39±20229.49	15269.52±7446.67	11502.32±9136.86	8274.53±5980.4	7571.52±5693.04
HMDB0031963	(3b,6b,8a,12a)-8,12-Epoxy-7(11)-eremophilene-6,8,12-trimethoxy-3-ol	2.1924e-06	1.15182	520.04±501.77	484.93±639.14	551.92±524.86	828.78±698.1	1236.42±858.07
HMDB0032156	alpha-Acetolactate decarboxylase (enzyme preparation from bacillus subtilis recombinant)	0.00054132	1.40696	3077.24±1179.61	3919.33±2844.15	3062.31±1938.66	5329.23±3219.65	3445.78±2539.55
HMDB0032197	Cellulose, microcrystalline	8.6355e-09	1.37214	2897.5±2139.01	1552.49±1138.29	1170.09±1164.35	626.09±399.99	827.78±646.93
HMDB0032259	Ethyl 4-(acetylthio)butyrate	0.00042129	1.16109	1989.62±1880.86	956.45±707.06	712.42±558.51	960.01±936.58	1292.42±1164.77
HMDB0032389	Methyl acrylate-divinylbenzene, completely hydrolyzed, copolymer	2.782e-06	1.15967	126176.59±75000.65	90841.44±59381.26	107362.74±70566.48	75410.35±57880.93	50211.84±39767.06
HMDB0032567	Hexylresorcinol	4.3824e-08	1.20237	598±328.07	608±354.35	527.62±324.77	816.71±566.78	1001.46±329.59
HMDB0033093	3-(4-Hydroxy-3-methoxyphenyl)-1,2-propanediol	5.5846e-06	1.11272	832.28±838.14	423.65±212.96	500.35±407.75	545.57±389.32	1138.23±886.68
HMDB0033105	N2-Galacturonyl-L-lysine	0.00023319	1.21295	62620.14±59803.33	36314.78±19898.83	46095.61±26985.72	43690.79±29275.09	78379.12±44218.08
HMDB0033138	Methyl salicylate O-[rhamnosyl-(1->6)-glucoside]	8.7148e-11	1.1435	3078.9±3004.91	2788.08±3684.8	2769.65±2239.05	5204.51±4312.64	8281.84±5560.19
HMDB0033150	(4R,5S,7R,11S)-11,12-Dihydroxy-1(10)-spirovetiven-2-one 11-glucoside	0.00053774	1.09198	358.67±522.39	560.02±764.05	1242.88±1679.8	887.15±1434.03	1210.97±1573.57
HMDB0033445	Honyumine	1.0775e-05	1.25333	1164.79±844.27	2186.85±2690.06	1822.94±1845.3	2961.69±2673.08	3169.11±3383.69
HMDB0033560	(E)-5-(3,4,5,6-Tetrahydro-3-pyridylidenemethyl)-2-furanmethanol	0.00057226	1.02431	531.4±523.88	506.07±435.65	696.58±545.87	639.15±319.72	1081.04±1118.49
HMDB0034171	Benzeneacetonitrile	0.0001591	1.04949	224.96±148.9	314.76±220.91	256.56±180.83	375.68±227.15	483.72±352.33
HMDB0034558	6-Hydroxy-2-bornanone glucoside	4.9522e-05	1.3849	605.3±781.94	460.72±775.12	897.13±1435.83	1156.32±1234.92	1414.84±1091.81
HMDB0034566	Neotame	5.1413e-06	1.01297	7580.69±1211.73	9516.07±3468.08	7615.9±1852.65	10386.92±2989.39	9944.31±3690.11
HMDB0034684	Thalictroidine	0.0031198	1.10625	823.91±623.88	871.52±544.36	759.74±608.89	637.26±553.14	433.93±327.64
HMDB0034900	2-(1,2-Diamino-1-propenyl)phenol	0.0099412	1.42501	7013.12±7035.38	2493.92±2999.64	2887.7±4248.77	3130.42±3571.23	1887.88±1721.6
HMDB0034971	(1R,2R,3S,1'R)-Nepetalinic acid	2.3464e-14	1.00387	838.89±302.6	776.58±422.36	1016.59±411.84	1436.58±561.54	1914.87±758.94
HMDB0035115	(1xi,3S)-1,2,3,4-Tetrahydro-1-methyl-beta-carboline-1,3-dicarboxylic acid	0.0080343	1.09887	784.61±707.53	843.53±1261.25	708.63±676.13	842.69±636.36	1243.89±953.15
HMDB0035212	Sonchuionoside C	0.00049321	1.33796	714.39±818.58	491.71±498.14	522.46±482.95	378.37±542.16	335.34±495.02
HMDB0035404	Isogingerenone B	0.037329	1.22148	460.72±503.43	514.4±394.62	437.61±313.02	1496.69±4311.59	673.61±453.78
HMDB0035467	Glicophenone	0.00022918	1.09699	2060.91±1859.65	1009.71±818.37	966.66±647.05	1303.83±1013.63	1790.79±1185.19
HMDB0035877	(Z)-13-Hexadecenoic acid	2.9735e-05	1.14814	690.39±630.8	527.51±701.88	798.35±911.6	1146.55±1233.25	1827.99±2074.35
HMDB0036117	(1'R)-Nepetalic acid	9.7392e-05	1.07915	1080.01±684.45	1809.67±1895.07	2232.16±3022.73	1802.11±1662.01	2864.98±2956.81
HMDB0036131	S-Furanopetasitin	6.7889e-07	1.09054	1431.2±1318.77	1806.61±3452.52	2355.09±3824.78	3423.53±4354.98	4982.83±4127.86
HMDB0036340	Ethyl 7-epi-12-hydroxyjasmonate glucoside	5.9691e-11	1.0029	8035.83±3567.08	9580.75±7371.52	10836.06±7675.25	16724.84±8146.8	18099.81±7263.98
HMDB0036522	Verimol J	0.00040816	1.02307	3782.94±1593.69	2480.23±750.16	3243.58±1489.36	2554.63±1449.09	3222.65±1023.1
HMDB0036594	Botryodiplodin	1.7455e-22	1.95064	59.97±33.14	55.47±39.13	118.74±87.46	339.21±234.45	519.86±264.2
HMDB0036601	3'-Hydroxy-T2 Toxin	0.0058693	1.13455	24528.82±14704.05	21443.43±10135.26	30515.18±18717.3	23609.6±15037.15	38551.81±25483.35
HMDB0037241	8,9-Dihydro-5-hydroxy-8-(1-hydroxy-1-methylethyl)-6-(2-methyl-1-oxopropyl)-4-phenyl-2H-furo[2,3-h]-1-benzopyran-2-one	0.00011647	1.20964	1335.98±743.85	1564.94±869.71	1593.14±911	3209.81±3002.03	2281.8±1814.87
HMDB0037244	(8alpha,10beta,11beta)-3-Hydroxy-4,15-dinor-1(5)-xanthen-12,8-olide	0.00011041	1.17119	397.98±402.38	466.68±859.98	354.12±257.86	421.81±303.24	652.78±343.11
HMDB0037605	(10betaH,11xi)-11-Hydroxy-13-nor-6-eremophilen-8-one	3.4336e-06	1.01992	6896.65±5017.94	8862.69±10990.69	10223.92±10035.73	14553.31±11360.71	20681.57±14909.02
HMDB0037693	2-Propenyl 2-aminobenzoate	7.9883e-05	1.00411	5876.86±4655.58	10500.23±7288.72	11525.71±6398.64	8874.54±4901.03	8161.32±3487.16
HMDB0037701	Isopropyl cinnamate	1.9741e-08	1.47711	17868.56±25074.32	12437.04±16131.57	12144.04±17099.31	5643.79±10554.27	1908.52±3536.56
HMDB0037844	N-(1-Deoxy-1-fructosyl)valine	2.6156e-10	1.24663	528.85±257.01	424.44±265.33	578.1±308.19	580.54±247.82	1038.6±395.75
HMDB0037846	N-(1-Deoxy-1-fructosyl)phenylalanine	6.8149e-09	1.07566	1482.31±762.52	1375.76±716.31	923.35±534.75	776.61±389.96	597.56±419.75
HMDB0038018	Cryptomeridiol 11-rhamnoside	9.9411e-06	1.20098	1307.85±765.15	1680.8±1479.93	2564.38±3220.28	2821.48±2881.57	4048.66±3478.13
HMDB0038055	2-Hydroxy-7-methoxy-2H-1,4-benzoxazin-3(4H)-one	0.0095203	1.05458	18523.93±14159.58	23747.08±16267.58	33179.74±45439.4	16635.9±16048.01	13840.39±14789.34
HMDB0038120	Ovalicin	1.432e-05	1.23004	3743.89±4393.95	4569.88±14380.94	3546.21±4095.17	7038.44±11244.83	10397.98±13951.67
HMDB0038136	Curcumadiol	0.00015575	1.03687	538.56±437.61	1264.96±1182.41	1670.14±2280.94	1543.57±1675.18	2399.6±3196.27
HMDB0038181	Peperinic acid	4.1575e-06	1.00114	21077.45±10461.12	21896.66±7242.85	28356.86±12292.92	27354.5±13369.39	35296.7±12335.07
HMDB0038199	Lucidenic acid D1	5.5722e-07	1.24752	9455.46±9239.49	9140.78±11285.18	3822.44±4547.95	4056.47±3953.25	2169.73±2897.29
HMDB0038327	(3b,9R)-5-Megastigmene-3,9-diol 9-[apiosyl-(1->6)-glucoside]	5.7301e-07	1.38628	2524.74±3780.91	3664.03±6226.44	5629.61±8985.9	7871.21±8926.73	7734.56±5985.3
HMDB0038381	2-(4-Hydroxy-3,5-dimethoxyphenyl)ethanol 4'-glucoside	3.8012e-14	1.4033	10518.41±5395.51	5623.95±3335.6	3594.56±1869.39	2686.63±1633.22	2426.99±1169.86
HMDB0038569	PC-M5'	2.4664e-12	1.21314	7077.68±7659.02	7957.89±9353.57	8616.31±6990.72	16788.79±12057.66	23481.77±15884.34
HMDB0038588	Dioscoretine	0.047809	1.12589	3655.83±3438.76	5709.15±4664.07	8513.21±19424.14	7635.83±7829.26	7122.41±7482.9
HMDB0038690	Isoachifolidiene	0.04911	1.02338	633.85±577.27	548.6±466.48	439.38±288.02	828.87±1210.19	782.87±620.38
HMDB0038691	Kiwiionoside	0.020993	1.19629	2853.84±4179.87	2167.94±2471.79	13826.36±37438.18	27506.2±86949.85	31972.32±100428.9
HMDB0038706	Perilloside A	5.6179e-05	1.07117	1988.45±1929.25	1793.2±2296.1	1966.8±2236.48	2608.54±2075.16	4001.02±2997.6
HMDB0038712	(S)-Isosclerone	0.0028891	1.0137	417.35±443.41	380.97±275.08	557.55±339.49	599.31±370.08	522.37±245.41
HMDB0038732	alpha-Ionol O-[arabinosyl-(1->6)-glucoside]	2.3177e-11	1.36941	2462.13±4306.95	2040.55±2591.61	2219.04±2437.63	5846.32±8519.66	10590.31±9517.25
HMDB0038916	7alpha,8alpha-Dihydroxycalonectrin	8.4511e-05	1.03024	587.4±733.66	425.93±212.61	592.19±770.14	758.89±342.76	815.44±929.99
HMDB0038935	Kamahine C	0.00052134	1.04068	1006.38±568.37	1098.64±1094.77	2718.07±5776.91	2991.01±6278.37	7039.77±21117.08
HMDB0039052	(4S,8R)-8,9-Dihydroxy-p-menth-1(6)-en-2-one	7.3731e-05	1.11076	29544.02±18625	32940.54±15374.04	27837.88±15587.75	22266.29±10309.73	17766.39±8267.34
HMDB0039056	(4S,6R)-p-Mentha-1,8-diene-6,7-diol 7-glucoside	0.00014641	1.18653	1854.04±1154.14	1543.07±1111.3	1687.13±1410.1	3077.28±3021.35	3046.47±1929.11
HMDB0039100	4-Acetylzearalenone	0.0059947	1.13923	10575.42±49366.02	1051.77±903.41	7101.5±23138.77	7514.97±34193.96	5331.96±9731.93
HMDB0039423	N5-Acetyl-N2-gamma-L-glutamyl-L-ornithine	7.4442e-10	1.03947	48772.06±12962.34	76964.19±46616.55	71142.56±32808.74	105541.09±61078.75	116520.56±51622.22
HMDB0039473	2'-Methoxy-3-(2,4-dihydroxyphenyl)-1,2-propanediol 4'-glucoside	1.3297e-09	1.03262	3745.16±1909.13	3905.91±3429.69	5778.27±5345.78	10333.55±18827.39	13500.22±21937.19
HMDB0039506	N-Salicyloylaspartic acid	0.0015415	1.00124	523.01±369.03	680.52±468.45	643.44±372.84	836.52±423.66	1004.07±701.99
HMDB0039636	Abscisic alcohol 11-glucoside	0.0047952	1.08219	160.99±194.44	209.43±346.4	247.32±283.82	366.11±478.43	655.95±1275.48
HMDB0039947	Pisumionoside	0.014993	1.28415	1694.98±2388.96	2552.53±3797.74	2314.16±2729.85	1328.26±2090.71	835.28±1115.8
HMDB0039959	3-O-Caffeoyl-1-O-methylquinic acid	0.0053426	2.58414	617.96±1495.87	255.12±676.98	671.37±2547.13	815.42±1931.76	462.83±785.5
HMDB0039977	(1S,2R,4R,8S)-p-Menthane-2,8,9-triol 2-glucoside	0.0015729	1.4488	1899.1±1682.25	1775.29±1536.17	2386.3±1841.67	3398.74±1927.31	3860.31±3450.34
HMDB0040135	Hydroxydestruxin B	4.1514e-06	1.38343	4180.07±3462.31	3853.28±4137.7	6777.81±11036.91	11625.78±13768.18	16732.21±17465.1
HMDB0040174	4-Ethyl-1,2-benzenediol	0.020741	1.07558	286.55±167.83	254.78±87.06	477.96±907.35	355.88±609.3	752.97±1289.52
HMDB0040352	2-[4-(3-Hydroxypropyl)-2-methoxyphenoxy]-1,3-propanediol	0.0023732	1.09122	118151.02±79768.64	122427.8±56174.34	156408.59±165625.97	257668.27±312255.09	223112.14±162380.59
HMDB0040532	Cynaroside A	1.0771e-05	1.0308	53710.26±41242.31	37325.72±13144.99	55150.18±26493.71	55962.76±27685.49	74116.27±28100
HMDB0040694	Agaritinal	0.00022758	1.09455	1959.13±4537.41	2635.68±3754.94	6289.39±15321.17	5339.6±9391.91	3805.56±3218.94
HMDB0040756	3-Hydroxy-6,8-dimethoxy-7(11)-eremophilen-12,8-olide	4.0231e-05	1.11466	2140.12±1955.8	2124.99±2969.49	1889.42±1553.14	3228.36±2627.82	4506.53±3835.22
HMDB0040778	Eremopetasidione	0.011754	1.12378	642.36±429.41	506.38±347.76	487.46±389.92	462±298.8	738.07±437.7
HMDB0041287	16-Hydroxy-10-oxohexadecanoic acid	3.5348e-07	1.00319	1311.82±978.53	1337.13±1553.34	1483.76±1343.67	2014.73±1253.18	3065.6±2070.88
HMDB0041328	3'-Deaminofusarochromanone	3.4431e-05	1.03636	2493.03±1571.72	2438.87±1589.15	2481.07±1984.71	2836.15±1766.99	4692.06±2751.47
HMDB0041513	Isopropyl apiosylglucoside	2.2455e-17	1.66394	159999.11±91479.12	82620.59±56607.88	50851.67±54515.35	21757.9±23947.57	18242.67±31807.16
HMDB0041514	Benzyl O-[arabinofuranosyl-(1->6)-glucoside]	2.4992e-10	1.17717	3491.44±2556.46	2288.69±1470.17	2808.95±1927.09	4396.16±2587.46	6583.77±3081.97
HMDB0041552	2-[4-(3-Hydroxypropyl)-2-methoxyphenoxy]-1,3-propanediol 1-xyloside	6.3919e-06	1.02209	13978.9±8789.8	11271.15±5374.21	13909.55±7694.04	18789.68±9524.27	20292.6±8360.49
HMDB0041682	4-Hydroxyenterolactone	1.6207e-12	1.18874	1083.85±527.2	689.22±313.91	813.22±296.44	1249.52±509.95	1655.65±581.68
HMDB0041725	Dihydroferuloylglycine	7.0946e-06	1.06567	2088.27±1223.96	2053.69±896.18	2381.76±1120.86	2526.14±1046.2	3766.66±1678.72
HMDB0059631	Cis-stilbene oxide	0.00033445	1.20611	800.27±1115.45	666.48±554.01	1003.46±1201.59	918.72±2250.78	252.59±221.06
HMDB0059772	N-Phenylacetylglutamic acid	4.3501e-05	1.18521	28899.53±20204.23	35695.91±18848.95	40584±17361.08	25966.36±26946.36	24372.63±15244.03
HMDB0059988	5-(3',4'-Dihydroxyphenyl)-gamma-valerolactone-3'-O-methyl-4'-O-glucuronide	0.00015512	1.08535	2349.05±2282.75	1213.43±947.29	1299.54±1112.71	2337.75±2519.74	2747.43±2198.91
HMDB0060099	11-peroxy-5Z,8Z,12E,14Z-eicosatetraenoate	8.9649e-07	1.27482	533.16±382.36	10448.29±47231.57	4023.19±14150.32	1723.97±3693.87	2385.52±3189.65
HMDB0060318	(S)-4-Hydroxymandelonitrile	1.499e-05	1.06173	3300.67±2922.24	3151.92±3183.61	2284.09±1604.81	2408.3±3066.6	1091.39±737.7
HMDB0060359	2,3-Epoxymenaquinone	2.3902e-08	1.14886	328.99±157.45	278.96±201.49	416.44±338.99	574.98±306.09	737.59±426.53
HMDB0060379	3-Polyprenyl-4-hydroxy-5-methoxybenzoate	3.2962e-05	1.27224	1051.56±717.15	1389.02±1630.03	840.41±680.36	472.62±361.63	623.27±535.55
HMDB0060383	4-(Methylnitrosamino)-1-(3-pyridyl)-1-butanol glucuronide	0.00066196	1.00857	5489.43±1375.62	6196.74±1153.51	6018.82±1302.35	7112.78±1538.66	6003.35±1725.49
HMDB0060652	2-Hydroxyiminostilbene	2.3829e-08	1.48732	2458.07±854.72	2268.08±504.97	2074.98±721.54	2348.3±955.32	1266.85±644.47
HMDB0060817	Diethylcarbamazine N-oxide	5.3814e-06	1.45146	3384.1±5369.08	4126.93±6210.18	8649.07±16702.14	7850.18±10179.09	13412.2±15341.07
HMDB0060916	Etodolac acyl glucuronide	6.0085e-06	1.72709	45579.77±82419.79	109480.13±182606.92	96925.13±203512.29	233824.15±312179.59	144308.54±139882.19
HMDB0060950	fluvoxamino acid	6.3347e-14	2.05795	4024.83±1586.28	3329.67±1101.36	2841.28±901.59	3212.31±1439.7	1164.66±929.81
HMDB0060954	p-hydroxymexiletine	1.4437e-05	1.25488	642.85±284.69	757.63±415.34	863.91±461.96	482.42±122.66	582.26±314.4
HMDB0060969	desmethyladinazolam	2.9689e-08	1.00675	6912.76±4628.67	4115.67±2261.13	3962.33±4410.12	2331.34±1232.46	2287.28±1207.47
HMDB0061051	N-desmethyltoremifene	3.056e-05	1.15454	2981.03±1218.2	4831.85±3595.19	5444.22±4554.26	5903.63±3242.53	6281.11±4514.33
HMDB0061062	7-hydroxygranisetron	2.1288e-06	1.11484	32454.73±19594.69	33274.91±22175.61	36464.07±41862.95	44181.18±28360.87	77149.66±52354.02
HMDB0061088	Dihydroartemisinin (DHA)	0.040957	1.06272	76669.63±70014.71	37620.22±23998.95	44745.6±28055.82	42308.94±29490.25	45250.7±28469.21
HMDB0061122	4-Hydroxy-alprenolol	0.0010951	1.24958	2585.86±3913.83	3758.9±4964.83	4697.66±5783.48	7971.85±9661.3	4613.03±3420.94
HMDB0061633	3-hydroxyhexanoyl carnitine	4.9796e-05	1.01504	124528.56±82974.74	131725.99±68931.49	109570.07±55887.14	104060.3±51176.04	65536.25±51183.36
HMDB0061637	3-hydroxyundecanoyl carnitine	1.1092e-07	1.07034	2203.25±994.54	1982.23±760.18	2583.39±2213.76	3891.37±2857.23	4094.83±1805.14
HMDB0061638	3-hydroxydodecanoyl carnitine	0.0003531	1.04586	4050.66±2931.53	3723.55±4020.54	4252.9±3474.21	5710.23±5779.74	7536.04±7945.36
HMDB0062179	AICA-riboside	9.3096e-17	1.19083	8666.15±3295.42	8753.31±3253.37	10659.07±3863.16	14213.82±5431.65	23951.81±7809.22
HMDB0062445	alpha-CEHC glucuronide	0.03294	1.31364	63678.97±76553.13	22059.1±22644.53	21965.9±13072.5	17988.15±14061.66	23975.71±23696.85
HMDB0062762	L-argininium(1+)	0.00056033	1.04994	372.79±584.85	267.79±406.02	181.4±132.27	163.52±127.86	108.48±62.47
HMDB0094649	2-Aminoheptanoate	0.0068646	1.19527	1629.55±1540.77	2386.27±2841.8	1809.98±1500.04	1313.59±1050.49	932.92±637.93
HMDB0094708	Tetraethylene glycol	0.00047008	1.15518	1489.51±1125.19	880.18±807.53	2200.99±2491.2	2651.52±3253.26	2461.3±1939.41
HMDB0094721	4-hydroxyhexanoylglycine	0.00012413	1.01684	7490.09±3889.05	7012.39±2684.49	14496.92±22205.16	17686.94±32153.42	34663.47±82470.65
HMDB0094730	4-Hepteneoylglycine	1.1023e-05	1.13783	24100.12±22623.16	18114.35±14470.74	15735.92±13596.88	12601.99±17082.86	5785.8±3893.38
HMDB0094801	2-octenoylglycine	0.00022515	1.54383	38857.72±85768.91	53672.86±104898.54	45304.53±157923.32	23161.04±101117.18	4780.61±9852.01
HMDB0094807	2-nonenoylglycine	0.00022608	1.0657	3147.96±2273.34	3921.13±2588.78	3869.52±2682.12	2759.03±3867.12	2058.11±1514.23
HMDB0094810	5-nonenoylglycine	8.7459e-13	1.05678	901.8±320.14	599.46±192.32	443.58±133.77	417.18±113.31	409.63±121.99
HMDB0112093	5-Heptyl-2-furanheptanoic acid	8.2196e-07	1.07774	5821.41±4658	5074.87±5859.42	7013.71±7487.82	9330.39±7796.89	14816.35±10514.63
HMDB0124818	4-{1-hydroxy-3-[4-hydroxy-2-methoxy-3-(3-methylbut-2-en-1-yl)phenyl]propyl}benzene-1,2-diol	0.009954	1.27328	17543.11±14170.14	14293.42±10412.88	8189.53±6264.77	8575.19±5099.46	11471.24±9711.38
HMDB0125531	5-ethyl-3-methoxybenzene-1,2-diol	0.007916	1.36896	11742.69±8817.41	8845.99±4010.42	12110.89±5224.5	7718.27±3971.08	10799.23±5500.56
HMDB0125864	1-(4-hydroxy-3-methoxyphenyl)-3-(5-methoxy-2,2-dimethyl-2H-chromen-6-yl)prop-2-en-1-one	0.00084312	1.34622	12242.58±14530.33	28596.18±35987	26141.17±49792.36	39984.87±52359.14	32355.2±35790.01
HMDB0126162	3-(3-methylbut-2-en-1-yl)benzene-1,2,4-triol	0.00030657	1.04493	1570.48±1747.84	1537.42±1675.66	1001.29±611.24	1157.88±1293.55	506.82±291.32
HMDB0126431	6-[4-(2-carboxyethyl)-3-hydroxyphenoxy]-3,4,5-trihydroxyoxane-2-carboxylic acid	5.6944e-05	1.14359	1228.03±862.67	2011.58±1493.75	2748.04±1863.47	2963.45±2382.88	2103.89±1325.28
HMDB0127776	6-[4-(4-carboxy-2-hydroxybutyl)-2-methoxyphenoxy]-3,4,5-trihydroxyoxane-2-carboxylic acid	0.0012142	1.50384	4690.31±5168.73	3979.5±4457.32	2446.86±2336.6	3754.49±4616.53	1682.95±2330.69
HMDB0127790	6-[4-(4-carboxybutyl)-2-methoxyphenoxy]-3,4,5-trihydroxyoxane-2-carboxylic acid	6.6699e-05	1.36553	4810.19±5618.38	16054.95±33009.13	12443.71±19068.43	20863.86±34060.83	15434.03±20738.87
HMDB0128016	3,4,5-trihydroxy-6-{[3-(3-hydroxy-5-methoxyphenyl)propanoyl]oxy}oxane-2-carboxylic acid	0.00010501	1.2834	15392.64±28329.93	9587.82±9223.17	17604.66±19991.33	22503.31±18347.96	23784.12±18921.2
HMDB0128039	6-(4-ethenyl-5-hydroxy-2-methoxyphenoxy)-3,4,5-trihydroxyoxane-2-carboxylic acid	0.0012226	1.07074	613.7±525.86	850.1±565.81	905.96±691.9	852.36±571.14	1153.47±651.27
HMDB0128044	6-(4-ethyl-5-hydroxy-2-methoxyphenoxy)-3,4,5-trihydroxyoxane-2-carboxylic acid	0.0065422	1.37679	3649.7±7155.63	2576.31±1762.39	2525.67±3406.57	3567.75±3375.39	1722.38±1360.27
HMDB0128995	6-{4-[(E)-2-{3,5-dihydroxy-4-[(1E)-3-methylbut-1-en-1-yl]phenyl}ethenyl]phenoxy}-3,4,5-trihydroxyoxane-2-carboxylic acid	0.016994	1.10162	1899.45±2209.28	1907.14±2083.95	2177.02±2729.59	3545.07±3670.51	3278.05±3367.07
HMDB0129720	3-(3,7-dimethylocta-2,6-dien-1-yl)-5,7-dihydroxy-6-(3-methylbut-2-en-1-yl)-2-(2,4,5-trihydroxyphenyl)-4H-chromen-4-one	0.0016923	1.26623	20705.72±25192.83	8129.93±10392.55	5613.92±9136.17	8010.45±14417.06	11034.4±14299.17
HMDB0130341	3,4,5-trihydroxy-6-{4-[3-(2-hydroxyphenyl)prop-2-en-1-yl]-3-methoxyphenoxy}oxane-2-carboxylic acid	0.005057	1.46022	15605.65±24923.77	10298.4±12224.24	17650.9±29039.59	35508.79±54864.18	21336.57±20962.28
HMDB0132864	6-methoxy-3-phenyl-3,4-dihydro-2H-1-benzopyran-4,7-diol	0.0005442	1.03439	578.16±815.11	519.71±532.16	557.23±487.92	927.87±963.64	981.18±777.5
HMDB0132904	2-[1-hydroxy-3-(4-hydroxyphenyl)propyl]-3,5-dimethoxyphenol	0.0027198	1.2089	2622.26±4195.59	1973.87±1752.18	1813.36±1377.27	1858.87±1478.57	3381.42±2598.84
HMDB0132940	1-(4-methoxyphenyl)-4-methylpent-1-en-3-ol	3.8315e-05	1.00532	1371.2±802.81	977.79±406.5	1088.65±532.38	731.57±467.39	739.15±438.04
HMDB0133194	4-[(3,3-dimethyloxiran-2-yl)methyl]benzene-1,3-diol	0.00021229	1.04721	391.47±194.59	403.25±201.82	625.16±407.61	480.23±210.32	642.95±247.03
HMDB0133996	2-(3-hydroxyphenyl)-1-(2,4,5-trihydroxyphenyl)propan-1-one	1.6618e-05	1.31105	1102.77±2051.26	2119.92±3531.61	1515.23±2989.51	3082.39±3694.82	2715.05±2638.07
HMDB0134704	3-[8-hydroxy-2-methyl-2-(4-methylpent-3-en-1-yl)-2H-chromen-5-yl]propanoic acid	0.010995	1.09129	3986.41±3121.87	5311.83±4546.92	3968.75±2855.86	3148.21±2469.76	2727.09±3945.97
HMDB0134816	5-amino-2,5-dihydroxy-3,4-diphenylpentanoic acid	2.5604e-07	1.06298	16130.31±10139.7	11280.26±5452.88	16899.62±21985.95	16732.48±12211.94	26128.09±12563.4
HMDB0134951	3-[2-(3,7-dimethylocta-2,6-dien-1-yl)-3,4-dihydroxyphenyl]propanoic acid	9.071e-07	1.23519	449.43±374.23	670.38±446.13	698.29±548.06	962.23±770.44	1538.17±1152.58
HMDB0134970	3-[2-(3,7-dimethylocta-2,6-dien-1-yl)-3,4,6-trihydroxyphenyl]propanoic acid	0.00013108	1.01323	1922.77±1299.46	1782.47±1445.05	1748.86±1220.63	2128.56±1823.03	2947.58±1419.2
HMDB0135640	3,4,5-trihydroxy-6-[1-(4-methoxyphenyl)-3-phenylpropoxy]oxane-2-carboxylic acid	0.0061072	1.19386	2487.47±2346.21	4104.93±3493.33	5218.67±3353.68	3702.28±3268.2	4450.17±4394.44
HMDB0135874	3-[4-hydroxy-3-(3-methylbut-2-en-1-yl)phenyl]prop-2-enoic acid	3.2093e-06	1.18897	157.12±126.75	172.17±157.08	154.98±145.72	293.58±209.1	365.36±295.13
HMDB0135896	3-[2,4-dihydroxy-5-(3-methylbut-2-en-1-yl)phenyl]prop-2-enoic acid	1.803e-06	1.07657	55589.57±37074.73	38801.04±20754.82	38511.74±20063.48	34218.79±19790.7	21416.31±14178.82
HMDB0135898	4-hydroxy-3-(3-methylbut-2-en-1-yl)benzoic acid	2.8619e-06	1.10269	7062.22±5391.34	7144.03±4050.51	8234.61±4303.91	10627.39±6541.81	14154±5801.09
HMDB0139534	N-(4-aminobutyl)-3-(3,4-dihydroxyphenyl)propanimidic acid	1.4814e-07	1.25133	1213.71±1876.09	1349.27±1715.84	1141.75±919.87	1650.78±1237.11	3774.49±2708.38
HMDB0139570	N-(4-aminobutyl)-3-(4-hydroxy-3-methoxyphenyl)propanimidic acid	0.0028091	1.20851	1862.77±1301.66	1943.11±1145.3	1298.38±750.32	1101.41±666.88	2212.29±2888.63
HMDB0139616	N-(4-aminobutyl)-3-(3,4-dihydroxy-5-methoxyphenyl)prop-2-enimidic acid	0.00027478	1.17928	19755.2±26462.83	23628.6±37299.6	20088.76±23266.63	30832.78±28990.58	40344.34±39540.32
HMDB0139874	N-(4-aminobutyl)-3-(4-hydroxyphenyl)prop-2-enimidic acid	6.945e-05	1.40615	442.46±253.26	566.03±366.12	314.05±224.08	410.31±193.81	546.02±251.34
HMDB0141765	4-[(1E)-3-hydroxyprop-1-en-1-yl]benzene-1,2-diol	0.00017198	1.18988	7607.71±8198.44	8665.41±8728.9	8647.64±9784.69	5217.88±9104.11	2256.82±2836.26
HMDB0240229	Hydroxyethylpromethazine	1.7924e-10	1.35562	2216.64±2255.81	932.22±579.35	5286.73±24610.54	2279.65±1174.13	2997.36±2053.83

## Sheet: Table S4 
Table S4 Age differential metabolites in girls.
ID	Description	VIP	p.value	Age 1~3 (mean±SD)	Age 4~6 (mean±SD)	Age 7~10 (mean±SD)	Age 11~14 (mean±SD)	Age 15~18 (mean±SD)
HMDB0000001	1-Methylhistidine	1.33666	2.0717e-07	13480.23±9459.48	15722.36±10115.31	17735.36±9104.74	36338.58±21635.05	25535.61±13960.41
HMDB0000197	Indoleacetic acid	1.34689	0.00019176	16143.38±8292.29	19172.07±7736.9	17618.05±8628.12	14941.58±6186.3	11400.76±7294
HMDB0000210	Pantothenic acid	1.45984	2.033e-16	190055.59±74726	145774.41±84350.36	114748.63±86224.74	83396.25±27565.36	65079.46±22855.64
HMDB0000259	Serotonin	1.16705	1.6039e-09	3551.67±1105.02	2887.41±1115.46	2214.94±737.31	1924.02±680.55	1812.23±642.58
HMDB0000543	Benzenebutanoic acid	1.0744	0.00013309	195.84±92.06	327.18±276.3	413.05±501.1	391.29±294.88	497.63±366.46
HMDB0000557	L-Alloisoleucine	1.12523	0.0014114	6955.33±3218.98	8111.09±4617.32	7570.37±2305.2	6555.13±2753.26	5109.58±2086.23
HMDB0000560	Goshuyic acid	1.5641	1.7532e-05	476.97±367.11	889.97±905.73	1363.62±1576.44	1279.66±828.58	1340.18±937.14
HMDB0000667	L-Thyronine	1.09034	0.015316	5145.97±1832.26	3882.11±1639.47	3633.68±1724.2	4584.13±1811.88	4852.18±2324
HMDB0000722	Lithocholyltaurine	1.87263	3.5065e-05	2550.73±1890.01	2222.87±2399.19	3299.7±3593.26	4621.67±4470.9	9310.73±9518.86
HMDB0000768	N-Acetyl-9-O-lactoylneuraminic acid	1.30946	0.001358	20089.36±29404.66	15075.45±30889.57	5581.39±8849.89	3454.16±4198.6	2171.19±2578.38
HMDB0000874	Tauroursodeoxycholic acid	1.44917	0.021987	1520.38±1247.3	1182.56±1310.8	1736.6±1441.51	2325.98±2229.15	2208.21±1565
HMDB0000903	Tetrahydrocortisone	1.41546	0.034347	24702.11±18029.01	39566.56±30238.16	34037.83±29763	27527±14790.19	22731.77±18037.74
HMDB0000912	Succinyladenosine	1.36143	8.4101e-19	156282.17±19211.33	127802.98±23450.57	102507.78±14607.48	85272.68±16135.37	86097.84±18891.33
HMDB0001067	N-Acetylaspartylglutamic acid	2.12375	1.1627e-20	100616±29304.45	59424.14±17370.5	40765±25857.53	26205.13±6046.44	26005.13±11949.06
HMDB0001329	2'-Hydroxynicotine	1.17383	0.0073372	136.75±131.64	156.95±160.35	305.7±402.8	322.05±285.28	384.83±436.21
HMDB0001424	4-(3-Pyridyl)-3-butenoic acid	1.24822	0.00049796	721.39±1009.23	782.76±1126.74	1439.32±1704.86	1508.95±2211.25	1909.41±2071.07
HMDB0001434	3-Methoxytyrosine	2.09153	2.7373e-06	31687±37770.09	10550.67±10662.33	4562.73±6643.83	5665.38±6675.34	3507.62±3532.21
HMDB0001542	N-Acetyllactosamine	1.56596	6.1865e-09	955.55±792.45	698.62±766.09	425.42±321.51	238.03±151.36	272.73±365.48
HMDB0001855	5-Hydroxytryptophol	1.1112	0.0017064	1431.96±1301.85	2129.61±2804.18	4045.35±5590.49	4114.3±7075.55	4451.04±6125.9
HMDB0001894	Aspartame	1.12849	1.1562e-08	3221.99±902.54	3042.08±1080.91	2817.73±915.82	2609.61±1088.38	1810.8±580.11
HMDB0002339	5-Methoxytryptophan	1.24036	0.022911	7294.97±5054.2	7764.53±5939.21	12384.23±11275.9	12835.16±10246.6	9027.86±6637.14
HMDB0002577	Cholic acid glucuronide	1.04691	0.015262	3369.07±4674.83	1996.43±2532	3708.26±4267.61	4582.82±4579.91	5165.28±4938.26
HMDB0002644	N-[(3a,5b,7a,12a)-3,7-dihydroxy-24-oxo-12-(sulfooxy)cholan-24-yl]-Glycine	1.3277	0.00068303	7008.87±4368.01	3627.51±3195.24	5898.33±4649.03	6945.53±5626.37	8318.03±5116.96
HMDB0002721	1-Methylinosine	1.81478	1.7546e-07	1576.55±852.69	2364.49±1059.73	1757.64±1130.57	1467.35±746.82	839.73±592.06
HMDB0002725	Nandrolone	1.21617	6.9014e-07	5004.23±2866.09	5420.83±5234.36	7020.83±3342.33	8315.47±4269.44	11203.66±6003.95
HMDB0002835	Danazol	1.52296	2.4359e-06	2021.38±963	2381.14±1325.31	3044.76±1158.57	2097.82±1037.62	1612.79±688.36
HMDB0004818	Biotin sulfone	1.55793	0.016318	20256.93±16591.58	12364.54±15541.88	8484.11±9556.53	11795.85±11291.87	9223.07±7398.84
HMDB0005765	Ophthalmic acid	1.05957	4.2068e-05	65240.4±91661.62	55290.72±49648.14	96466.22±121054.26	123512.9±76777.28	125871.4±109315.91
HMDB0005768	Kyotorphin	1.46018	0.0066201	1124.85±1153.84	1296.11±1276.25	1973.62±1495.68	1960.3±1777.8	1686.61±1032.16
HMDB0005935	Androstenol	2.65254	1.6309e-19	2822.7±1864.51	7550.61±5519.34	8364.24±4902.55	18613.24±11754.19	20751.9±8533.78
HMDB0006044	Norsalsolinol	1.04174	4.244e-06	17379.1±9968.46	16246.85±8423.77	15180.48±6979.24	10397.88±4011.89	9164.5±5021.53
HMDB0006294	16-Hydroxy hexadecanoic acid	1.53784	1.1652e-05	1481.69±1263.68	1649.88±1907.62	2826.74±2040.85	3321.55±2390.05	4397.87±3111.66
HMDB0006344	Phenylacetylglutamine	1.0351	4.4302e-05	3814.22±3419.83	3168.62±1905.21	3117.64±1318.58	2443.21±1358.2	1807.79±692.73
HMDB0010320	Cortolone-3-glucuronide	1.09579	0.035525	1288.55±880.7	1067.65±1098.65	1154.99±875.64	1386.4±1190.02	1924.35±1451.94
HMDB0010338	11-Oxo-androsterone glucuronide	2.82696	9.1795e-19	3458.21±2647.79	8161.6±10820.47	17236.73±13591.23	34801.88±21813.2	43162.51±27569.05
HMDB0010351	11-beta-Hydroxyandrosterone-3-glucuronide	3.04066	1.9165e-19	624.83±635.05	1611.65±4054.22	3689.49±3759.63	9065.16±5791.73	10347.71±6998.2
HMDB0010363	5-Hydroxy-6-methoxyindole glucuronide	1.42577	0.00019176	1730.28±3114.31	1283.03±1018.75	1427.98±913.39	985.17±954.3	662.33±542.15
HMDB0011176	L-phenylalanyl-L-hydroxyproline	2.76416	7.3575e-17	427774.52±135068.51	394270.89±105995.82	430719.34±100162.46	278388.75±137671.93	110780.84±82895.23
HMDB0011177	Phenylalanylproline	1.047	6.9123e-07	62252.13±23636.63	52935.62±14828.97	58135.27±15446.29	56102.8±18820.14	38143.38±10533.45
HMDB0011658	2,8-Dihydroxyquinoline-beta-D-glucuronide	1.18856	0.0014855	78725.12±79556.99	78557.45±96425.12	35042.1±49146.23	30356.51±36152.74	17562.46±21461.68
HMDB0011741	gamma-Glutamyltyrosine	2.27787	4.8486e-18	12107.72±4686.9	9350.62±2709.49	9759.78±2324.38	6792.98±2810.68	3191.81±1561.39
HMDB0012214	Dihydrozeatin-O-glucoside	1.2442	3.3507e-05	10367.68±9111.78	15663.46±22091.51	27969.49±59126.97	37288.19±36156.09	30821.73±31412.63
HMDB0012246	Kynuramine	1.63613	0.0014182	565.08±853.36	1185.13±1697.59	6184.87±11963.51	5201.07±7595.75	4827.91±10310.92
HMDB0012469	(-)-Salsoline	1.43136	0.020647	1234.61±958.75	2157.04±1522.65	2109.06±1464.71	2144.05±1512.8	1742.01±1269.29
HMDB0012557	13'-Carboxy-gamma-tocopherol	1.40929	0.010387	679.96±1182.5	214.02±200.37	226.48±188.7	362.89±512.18	625.89±807.58
HMDB0012983	Kinetensin 1-3	1.34659	1.186e-06	7836.77±3780.88	14513.45±9247.59	23016.61±14622.83	13534.39±7576.69	20755.54±14632.02
HMDB0013076	Spermine dialdehyde	1.02818	0.043624	3809.7±6209.4	4292.39±8830.91	6230.12±12045.62	9162.52±17899.67	11346.88±15796.76
HMDB0013118	Xanthurenate-8-O-beta-D-glucoside	1.18381	0.00036219	5849.63±5150.13	5235.28±4375.58	4457.29±3398.74	3531.68±2527.31	2175.39±1384.51
HMDB0013267	N-Decanoylglycine	1.41037	2.6245e-08	309.99±169.97	636.62±1161.07	537.91±382.46	773.63±841.86	1106.88±698.22
HMDB0013642	1-hydroxy-2-Oxopropyl tetrahydropterin	1.49794	4.4388e-06	1454.19±624.8	2223.38±2453.13	2166.74±3670.24	4201.44±3805.43	4525.11±4298.11
HMDB0014326	Flunisolide	1.48377	0.0028799	48448.1±43534.5	40975.17±44210.24	68533.93±55539.72	69160±46982.04	87291.26±59763.19
HMDB0014700	Tigecycline	1.71058	0.00045615	11331.96±7089.57	10719.94±7743.65	6576.5±6704.1	6499.27±3720.33	8619.01±6069.06
HMDB0014887	Etodolac	1.5597	2.9696e-06	500.1±504.95	744.83±1434.08	1088.65±1771.86	2536.87±5582.66	3708.23±6401.86
HMDB0014943	Minaprine	1.55116	1.3124e-11	12203.65±7269.01	15711.53±9033.88	17762.49±10298.97	33727.31±34061.61	30680.17±12438.52
HMDB0014979	Dobutamine	1.37784	1.6481e-05	240.06±261.84	238.99±280.71	414.61±637.03	432.52±257.63	774.85±1406.59
HMDB0015026	Granisetron	1.10993	0.00034568	82785.19±41378.53	147831.98±63831.23	134705.04±70883.73	123496.88±49683.96	130087.87±71018.94
HMDB0015212	Vigabatrin	1.07843	0.026677	113.84±80.75	109.2±86.99	140.99±156.95	559.38±1660.19	660.5±1336.47
HMDB0015286	Gemifloxacin	1.15566	0.0034306	4959.71±2471.34	3374.83±2947.5	3584.63±2372.78	2718.93±1311.12	3498.08±1802.67
HMDB0015433	Cilazapril	2.41608	3.4306e-12	22280±12997.19	18673.45±11867.14	22289±11771.74	13768.15±10119.24	5677.69±4559.39
HMDB0028731	Asparaginyl-Glycine	1.18035	8.4176e-06	668.53±337.01	783.92±268.73	749±230.83	639.95±252.17	518.52±248.96
HMDB0028791	Glutaminylarginine	1.08705	1.2324e-05	1630.96±971.33	2322.55±1230.66	2982.25±1670.67	3020.96±1674.03	4682.35±2983.31
HMDB0028868	Hydroxyprolyl-Lysine	1.25929	0.00036292	402.78±254.04	470.74±615.45	548.49±972.14	739.21±835.01	1276.36±2447.29
HMDB0028878	Histidinyl-Alanine	1.00345	0.0024152	421.22±158.45	279.62±119.82	265.29±112.56	316.26±265.44	320.92±242.78
HMDB0028908	Isoleucyl-Hydroxyproline	2.92075	4.3102e-16	318812.24±111194.81	326080.84±93264.55	368042.92±94970.59	243394.03±137036.42	89798.38±66537.9
HMDB0028930	Leucyl-Hydroxyproline	1.43345	3.3357e-09	7798.47±3124.15	7350.39±2291.93	7970.8±4592.15	5309.24±1769.12	4429.71±2180.66
HMDB0028991	Phenylalanyl-Aspartate	1.15362	0.0002386	75191.81±40981.37	40084.36±20930.97	42125.3±18900.17	41822.12±16525.57	33832.87±12351.26
HMDB0029009	Phenylalanyl-Gamma-glutamate	1.36801	2.5061e-13	3609.29±745.79	3215.21±927.05	3334.33±1071.63	2421.87±735.2	1896.06±680.09
HMDB0029018	Prolyl-Hydroxyproline	1.21557	1.6272e-06	9095.5±4690.12	8007.94±3663.22	8083.48±2784.1	6907±2386.76	5207.49±2358.51
HMDB0029056	Threoninyl-Asparagine	1.55245	9.4627e-11	6126.58±2941.91	8921.92±4297.73	9987.42±3781.45	14457.57±5510.43	15559.12±7582.58
HMDB0029093	Tryptophyl-Threonine	1.36621	0.0011186	605.22±1062.07	466.16±524.74	644.19±753.77	1463.77±1831.01	1881.36±2372.15
HMDB0029118	Tyrosyl-Valine	1.19223	7.3248e-06	5252.12±2690.54	5512.87±2366.88	4935.98±1472.37	4596.9±1613.39	3208.37±1291.3
HMDB0029349	Neryl rhamnosyl-glucoside	1.62598	7.1898e-06	11996.44±9048.08	8418.13±9990.43	11780.46±8047.16	14655.7±8521.22	20713.88±11145.6
HMDB0029439	(2S,4S)-Pinnatanine	1.13564	3.3357e-09	469.26±125.72	508.25±168.97	624.27±395.95	790.35±208.58	694.08±214.24
HMDB0029464	Asteltoxin	1.79928	6.3377e-05	1769.55±4263.84	410.01±569.58	699.51±1010.96	1176.03±1652.62	3471.55±6520.92
HMDB0029495	Trigoforin	1.08632	0.0020738	665.41±275	676.77±328.62	1134.67±661.83	832.77±270.71	1000.96±565.52
HMDB0029534	Glyzarin	1.9082	0.0045721	13750.88±9360.19	10032.3±12130.47	5509.64±6473.08	8041.61±8003.21	7219.11±5850.19
HMDB0029622	Isopetasoside	1.4254	5.0828e-05	4973.07±4425.66	7259.36±6276.87	5049.71±3529.03	3260.82±2146.06	3195.51±3243.87
HMDB0029747	2-Amino-5-phenylpyridine	1.06102	2.0027e-05	346.92±141.61	311.67±145.11	292.88±159.8	205.95±104.2	197.56±149.35
HMDB0029765	9-Pentadecenoic acid	1.22146	1.5696e-05	762.07±1534.61	741.76±550.22	1377.53±2655.27	1540.27±1617.69	1916.97±1931.31
HMDB0029819	2-Phenylethyl beta-D-glucopyranoside	1.29695	0.0040058	1717.67±1553.45	2014.88±1827.61	3002.71±2060.63	2948.95±2689.74	2910.81±1631.35
HMDB0029876	Paucine	1.05101	0.00022633	507.43±438.64	688.06±527.96	791.28±513.24	954.24±749.91	1202.01±993.66
HMDB0029956	Nebularine	1.22049	0.0020439	1584.29±3563.59	1873.03±2903.39	651.62±603.91	464.26±473.49	481.76±470.92
HMDB0030039	Jasmolone	1.05243	4.4333e-06	1410.67±2024.67	768.47±655.62	874.66±922.71	1436.96±1262.34	1210.21±396.01
HMDB0030104	Humulinic acid A	1.26044	4.9016e-07	757.33±246.86	830.13±484.03	1508.23±1282.47	1574.47±1151.57	2305.2±2622.01
HMDB0030143	Talaromycin A	1.07324	0.0056317	2887.52±1751.98	3064.75±2137.57	4331.83±2321.95	4547.84±2773.33	4637.57±2481.54
HMDB0030326	Methylisopelletierine	1.3703	0.00045113	1518.17±5038.49	1890.23±5555.66	1922.74±1927.53	6070.05±12148.35	8618.57±14227.52
HMDB0030555	Tocopheronic acid	1.86686	2.4036e-08	6333.4±4090.06	3021.74±2134.69	2256.86±1321.96	1978.81±1618.97	1874.84±746.55
HMDB0030681	5-Deoxydiplosporin	1.65002	0.012307	695.07±2053.93	289.6±411.37	480.89±982.96	709.53±1339.83	1731.78±2910.57
HMDB0030933	Avocadynofuran	2.13057	1.0307e-09	466.17±377.51	807.84±442.52	1269.23±1018.38	1744.89±943.31	1838.88±1133.05
HMDB0031055	(Z)-10-Hydroxy-8-decene-4,6-diynoic acid	1.11577	0.0017296	1654.07±2265.21	1495.07±1653.63	2447.27±3110.11	2551.07±1869.92	2400.84±1915.94
HMDB0031101	8-Hydroxy-5,6-octadienoic acid	1.63515	1.8741e-07	2928.21±8035.02	2362.48±2815.48	7094.67±12489.92	10409.41±16998.93	10364.23±14738.7
HMDB0031208	1-Phenyl-1-pentanone	1.42302	0.00061359	142.27±128.62	242.22±167.34	301.33±198.19	275.91±217.08	316.89±180.95
HMDB0031350	Oleoside dimethyl ester	1.79365	3.1211e-15	1230.89±544.69	2022.74±706.24	2273.86±823.02	3059.1±898.84	3531.23±1154.88
HMDB0031602	4-Pentenoic acid	1.05581	8.1198e-08	23400.51±14600.2	21109.8±7856.65	17675.99±5706.72	16184.15±5116.51	12641.62±7581.98
HMDB0031742	4-(2-Nitroethyl)phenyl primeveroside	1.25408	0.00025273	2245.64±2198.21	1855.9±3048.19	1411.8±1318.78	884.33±854.21	565.55±525.28
HMDB0031753	2-(4-Allyl-2-methoxyphenoxy)-1-(4-hydroxy-3-methoxyphenyl)-1-propanol	1.18401	7.1483e-07	776.93±414.47	1425.67±870.2	1735.45±1107.59	1724.23±1260.51	2947.83±2142.87
HMDB0031963	(3b,6b,8a,12a)-8,12-Epoxy-7(11)-eremophilene-6,8,12-trimethoxy-3-ol	1.39116	0.00019475	404.36±387.05	566.32±512.15	683.28±515.97	742.59±556.71	1194.58±946.39
HMDB0032090	12-Oxo-2,3-dinor-10,15-phytodienoic acid	1.13422	9.7244e-05	501.13±222.17	722.5±679.01	895.1±497.1	940.53±474.64	984.71±593.67
HMDB0032128	1-(2,4-Dihydroxyphenyl)-1-butanone	1.05334	0.03574	585.14±446.09	828.05±483.55	919±742.45	802.73±507.16	712.88±310.58
HMDB0032156	alpha-Acetolactate decarboxylase (enzyme preparation from bacillus subtilis recombinant)	1.32464	0.0017064	7059.6±21039.13	3746.9±2410.9	5274.75±7770.84	3593.59±2020.17	2508.67±2376.96
HMDB0032197	Cellulose, microcrystalline	2.24168	1.1988e-10	3233.97±2862.13	1334.84±931.67	893.95±1646.79	984.3±2878.25	641.71±393.9
HMDB0032389	Methyl acrylate-divinylbenzene, completely hydrolyzed, copolymer	1.85868	4.0515e-09	117320.44±82699.67	87951.28±39383.15	106465.07±68192.08	59617.32±45779.04	37483.96±27351.57
HMDB0032567	Hexylresorcinol	1.00967	0.042978	807.53±1747.01	750.4±1731.84	391.55±303.4	738.83±1396.85	1076.23±1627.39
HMDB0032807	Niazirin	1.22671	2.8542e-05	2224.71±1650.79	3660.38±3241.05	4423.04±3485.26	5939.53±5943.76	7012.45±5887.13
HMDB0032955	5-(6-Hydroxy-3,7-dimethyl-2,7-octadienyloxy)-7-methoxycoumarin	1.27888	1.393e-06	417.36±353.59	786.24±547.92	1172.71±1258.97	942.47±738.32	1777.91±1234.35
HMDB0033093	3-(4-Hydroxy-3-methoxyphenyl)-1,2-propanediol	1.38344	0.0006724	470.28±383.84	419.21±400.75	410.78±232.18	527.32±541.73	805.45±533.27
HMDB0033138	Methyl salicylate O-[rhamnosyl-(1->6)-glucoside]	1.64089	0.00025706	3307.8±2038.17	2915.47±3168.78	3474.39±2329.08	4182.74±3380	7129.26±5196.41
HMDB0033150	(4R,5S,7R,11S)-11,12-Dihydroxy-1(10)-spirovetiven-2-one 11-glucoside	2.97176	3.0148e-06	160.42±211.79	983.49±1091.39	1037.83±1152.64	1456.74±1643.98	2198.93±3734.97
HMDB0033222	(1R,3S,4S,6R)-6,9-Dihydroxyfenchone 6-O-b-D-glucoside	1.05069	0.0042202	1052.15±756.59	1851.52±1458.84	1522.2±698.14	1779.68±868.13	1641.66±820.07
HMDB0033560	(E)-5-(3,4,5,6-Tetrahydro-3-pyridylidenemethyl)-2-furanmethanol	1.07056	0.013459	700.53±469.4	1089.42±1016.19	1239.28±848.03	1244.34±1004.62	1150.54±742.2
HMDB0033601	Dihydrojasmonic acid	1.15498	0.0037747	8274.87±5285.7	11906.98±8827.81	12896.69±6700.99	13166.06±5953.18	11802.53±5087.84
HMDB0033701	Hydrocotarnine	1.80418	0.00010615	220213.39±746908.26	43650.62±114064.24	8546.88±17305.32	5380.84±15369.79	4007.21±7404.84
HMDB0034171	Benzeneacetonitrile	2.3441	1.0419e-07	332.62±282.37	269.1±222.66	227.63±174.42	357.9±320.15	641.49±308.08
HMDB0034251	N-Benzoylaspartic acid	1.16503	3.0862e-08	22041.69±7577.25	15151.68±6400.57	12067.05±6126.31	12132.66±4818.84	9319.23±3047.49
HMDB0034367	gamma-Glutamylmethionine	1.17483	0.043488	9496.55±6712.1	6127.93±6782.77	4563.59±4465.15	13978.04±35113.05	5654.33±4455.24
HMDB0034558	6-Hydroxy-2-bornanone glucoside	1.87304	0.011074	527.21±693.16	657.43±883.37	970.33±850.6	817.52±769.05	1323.82±1216.07
HMDB0034617	(3b,4b,11b,14b)-11-Ethoxy-3,4-epoxy-14-hydroxy-12-cyathen-15-al 14-xyloside	2.77482	2.5067e-19	456.36±353.72	1310.16±1174.38	1446.03±1088.51	3299.96±2424.74	4482±2117.54
HMDB0034672	(5alpha,8beta,9beta)-5,9-Epoxy-3,6-megastigmadien-8-ol	1.21765	0.0051784	2507.12±2121.64	3711.93±4310.56	2423.64±2665	2071.18±1602.82	1200.37±902.12
HMDB0034767	(1R*,3R*,3'S*)-1,2,3,4-Tetrahydro-1-(2-thio-3-pyrrolidinyl)-beta-carboline-3-carboxylic acid	1.02444	2.5979e-06	1543.48±1191.66	1166.22±604.96	1033.8±675.69	762.26±376.69	645.95±278.33
HMDB0034900	2-(1,2-Diamino-1-propenyl)phenol	1.66109	0.0066396	5766.38±7956.65	3575.7±3468.54	3481.67±7190.47	2558.47±5528.98	4492.91±4922.35
HMDB0034909	7-Methyl-1,4,5-naphthalenetriol 4-[xylosyl-(1->6)-glucoside]	1.49328	0.00017283	3474.71±3518.81	2429.66±1626.48	4309.07±3719.22	2110.58±1341.58	2596.55±4322.7
HMDB0034971	(1R,2R,3S,1'R)-Nepetalinic acid	1.22597	3.2863e-13	784.11±466.11	922.45±619.75	1048.75±326.1	1425.22±413.78	1626.11±588.89
HMDB0035020	Acolamone	1.60869	8.763e-07	649.16±668.16	1420.41±1055.77	1517.9±1101.29	2332.53±1962.25	3136.58±4678.61
HMDB0035028	(x)-2-Heptanol glucoside	1.03709	0.006396	2070.08±3660.08	1545.42±1990.33	2171.48±2248.44	2492.4±3603.38	1823.41±815.74
HMDB0035115	(1xi,3S)-1,2,3,4-Tetrahydro-1-methyl-beta-carboline-1,3-dicarboxylic acid	1.27004	0.00076774	611.94±1128.67	630.4±634.02	1104.83±2468.67	848.57±919.92	1150.53±762.41
HMDB0035210	10-Hydroxymyoporone	1.0769	0.023867	234.28±144.34	406.08±313.45	424.52±238.35	389.6±227.91	426.74±318.36
HMDB0035212	Sonchuionoside C	1.18595	0.020102	698.24±1771.43	1236.57±2920.88	510.93±518.54	314.12±336.95	395.34±596.18
HMDB0035467	Glicophenone	1.20439	0.0005332	2772.22±1132.04	2983.38±1159.44	3811.01±2063.04	2862.66±1157.41	2451.3±1307.09
HMDB0036011	Cinnzeylanine	1.54758	0.00020555	959.76±737.38	1195.22±1609.33	1750.82±1446.51	1827.72±1159.29	2816.54±2409.27
HMDB0036117	(1'R)-Nepetalic acid	1.38228	3.6513e-09	1170.59±1854.25	1919.14±4116.3	1561.35±830.91	3032.49±4320.43	6971.99±14504.09
HMDB0036131	S-Furanopetasitin	1.1094	0.0059501	37980.37±19200.81	34241.82±22865.48	48106.89±26031.03	46761.15±22415.5	56135.89±29644.97
HMDB0036340	Ethyl 7-epi-12-hydroxyjasmonate glucoside	1.41901	0.0028307	6312.18±5345.73	6314.58±6638.53	10656.11±9131.02	10778.06±7417.13	12867.63±9075.05
HMDB0036487	Achillicin	1.25495	4.738e-06	440.67±389.65	817.51±608.65	761.78±417.49	1087.23±926.41	1545.6±1728.54
HMDB0036522	Verimol J	1.76976	1.2454e-07	10847.71±9884.11	4918.48±3640.36	3606.85±2155.96	2957.33±1939.29	2920.28±1153.96
HMDB0036594	Botryodiplodin	2.6189	4.8676e-21	50.15±32.08	73.6±80.46	109.98±52.02	335.03±256.07	404.53±216.11
HMDB0036819	Dehydrovomifoliol	1.04843	0.013924	946.77±392.94	836.92±263.33	716.25±359.3	737.37±353.54	863.82±261.13
HMDB0036906	Butyl 2-aminobenzoate	1.07009	0.042246	290.39±267.77	326.72±396.83	357.17±389.59	514.71±760.41	534.63±455.07
HMDB0037023	2-Hydroxy-2,6,6-trimethylcyclohexanone	1.05225	2.8184e-05	395.9±101.67	512.71±163.98	588.39±158.48	595.91±177.32	578.89±192.6
HMDB0037028	Deoxyloganic acid	1.14482	8.7898e-06	2025.58±973.43	1723.04±1740.87	2091.14±936.35	2355.48±1227.66	3107.46±1402.62
HMDB0037158	3-[(2-Methyl-3-furanyl)thio]-4-heptanone	2.01415	1.5445e-13	282.4±258.18	399.94±333.82	547.64±312.88	1366.95±983.01	1250.99±825.72
HMDB0037244	(8alpha,10beta,11beta)-3-Hydroxy-4,15-dinor-1(5)-xanthen-12,8-olide	1.02684	0.0001082	180.54±99.28	308.86±285.6	316.11±173.57	431.13±360.41	541.6±388.79
HMDB0037605	(10betaH,11xi)-11-Hydroxy-13-nor-6-eremophilen-8-one	1.26455	0.00050248	8363.27±5663.71	9644.6±8433.84	15247.33±11507.34	16620.75±10562.35	16833.08±9986.94
HMDB0037693	2-Propenyl 2-aminobenzoate	1.32659	0.009013	6377.08±6513.61	9045.83±5692.59	8846.49±4199.02	9218.79±4556.46	7612.03±3647.27
HMDB0037701	Isopropyl cinnamate	1.13991	0.013847	25256.19±34397.75	22115.86±31234.79	25421.48±78409.76	10730.82±31308.06	9968.54±22342.65
HMDB0037844	N-(1-Deoxy-1-fructosyl)valine	1.3347	8.6865e-10	499.29±295.8	507.02±380.85	531.71±270.46	868.11±330.95	953.08±376.58
HMDB0037846	N-(1-Deoxy-1-fructosyl)phenylalanine	1.22574	1.214e-07	1038.43±453.85	1403.27±951.23	982.13±451.98	597.05±208.57	574.89±320.99
HMDB0038055	2-Hydroxy-7-methoxy-2H-1,4-benzoxazin-3(4H)-one	1.02975	0.04258	24949.3±20305	38690.16±41762.87	25948.21±23163.61	21507.58±20602.35	17837.5±17613.31
HMDB0038120	Ovalicin	1.52414	0.0017502	1506.42±1530.71	3547.4±5624.47	4570.71±5577.09	5733.29±10600.21	7704.14±9569.97
HMDB0038136	Curcumadiol	1.93769	9.4734e-05	592.46±519.76	1514.22±1745.85	2520.56±2469.09	3028.33±4339.13	1872.64±2389.31
HMDB0038199	Lucidenic acid D1	1.65835	8.2938e-05	9629.09±10767.76	4349.59±3877.84	2451.59±1855.24	2254.76±2254.07	2157.52±2084.34
HMDB0038327	(3b,9R)-5-Megastigmene-3,9-diol 9-[apiosyl-(1->6)-glucoside]	1.59272	3.0324e-05	4072.14±3809.49	3678.44±4180.16	7058.25±6141.08	8138.49±5787.72	9823.98±6760.42
HMDB0038381	2-(4-Hydroxy-3,5-dimethoxyphenyl)ethanol 4'-glucoside	1.91354	4.9098e-13	10603.6±4153.11	6076.46±2858.33	4005.51±2875.77	2856.5±1866.05	2815.31±1587.99
HMDB0038582	5-Amino-2,3-dihydro-6-(3-hydroxy-4-methoxy-1-oxobutyl)-2,2-dimethyl-4H-1-benzopyran-4-one	1.56116	7.1147e-05	435.3±639.12	471.29±424.8	644.03±529.88	1256.45±1099.11	1348.28±1624.08
HMDB0038588	Dioscoretine	1.18407	0.0055469	4405.11±3863.1	6693.8±9642.89	8525.95±8240.71	8193.13±6149.85	8685.11±7409.22
HMDB0038676	(2S,2'S)-Pyrosaccharopine	1.74535	0.00055894	8052.13±10580.03	31514.36±32211.57	20790.65±24127.19	25179.39±23659.96	19536.13±13181.86
HMDB0038706	Perilloside A	1.3517	0.00042873	1460.58±1131.35	1736.43±1667.1	2516.97±1696.19	2737.06±2117.12	3747.89±3018.92
HMDB0038935	Kamahine C	1.27753	0.00013471	818.52±632.61	1611.22±4347.67	4549.19±13211.89	4487.72±7342.17	4422.39±5021.82
HMDB0038978	(1beta,2beta,5beta)-p-Menth-3-ene-1,2,5-triol	1.3708	0.00012038	2340.25±1284.49	2999.91±2739.11	4071.98±2147.71	4390.58±2146.65	3467.84±1711.95
HMDB0039056	(4S,6R)-p-Mentha-1,8-diene-6,7-diol 7-glucoside	1.12238	0.0017906	1514.23±1094.81	1457.48±1732.77	1552.2±940.9	2286.15±1757.89	2734.26±1850.03
HMDB0039161	Syndesine	1.13269	0.040538	1218.09±802.64	1506.44±1245.99	2469.35±2365.89	1765.31±2049.91	1892.31±1392.84
HMDB0039500	N-Malonyltryptophan	1.4427	0.043992	2296.92±6390.5	3024.08±7438.54	1435.47±2158.03	4547.92±10885.14	932.06±1687.88
HMDB0039505	2-(Arabinosylamino)-3-(glucosylamino)propanenitrile	1.01814	1.5321e-06	7575.38±1101.03	7765.97±1704.87	8012.08±2324.8	9856.05±2557.25	10378.46±2537.48
HMDB0039510	7-Hydroxy-2',3',4'-trimethoxyisoflavan	1.05274	4.1363e-05	846.75±410.63	1205.14±981.92	1434.11±974.07	1460.13±890.65	2264.44±1480.15
HMDB0039564	Marmesin rhamnoside	1.04978	1.2052e-07	8678.18±2244.35	9460.32±2449.37	7514.31±1615.62	7426.42±2231.42	5794.22±1982.23
HMDB0039636	Abscisic alcohol 11-glucoside	1.40537	0.0040117	166.78±166.83	1953.38±8540.47	180.65±191.97	412.43±748.22	681.96±1162.73
HMDB0040135	Hydroxydestruxin B	1.41869	0.0017086	2761.9±2306.37	3816.46±3335.62	4770.87±4284.64	4560.13±4082.36	12662.33±14038.59
HMDB0040174	4-Ethyl-1,2-benzenediol	1.34954	0.0019655	317.64±111.23	299.51±240.16	328±353.96	1272.14±3417.82	1635.52±3008.93
HMDB0040352	2-[4-(3-Hydroxypropyl)-2-methoxyphenoxy]-1,3-propanediol	1.10112	0.017775	99434.51±75311.17	137803.11±99725.22	162098.14±196196.34	180376.65±159978.3	163752.63±85834.26
HMDB0040532	Cynaroside A	1.37359	0.00049245	583.67±586.07	578.25±607.33	673.37±569.99	677.84±883.43	1596.59±1538.55
HMDB0040694	Agaritinal	1.26682	0.0015488	6674.15±17386.88	2412.28±4334.22	4281.57±6975.42	6301.73±10482	6296.41±11830.8
HMDB0040756	3-Hydroxy-6,8-dimethoxy-7(11)-eremophilen-12,8-olide	1.21586	0.00471	1938.97±1703.83	2775.17±4705.41	3131.49±2091.11	3437.24±2510.62	3880.11±2914.09
HMDB0040778	Eremopetasidione	1.14294	0.030989	562.9±373.37	475.94±397.02	484.53±369.52	500.56±403.31	714.49±437.72
HMDB0040989	3b-Hydroxy-6b-tigloyloxy-7(11)-eremophilen-12,8b-olide	1.2731	0.0020738	648.19±543.79	859.62±607.69	724.44±327.59	545.34±295.77	491.67±307.47
HMDB0041144	8-Deoxy-11,13-dihydroxygrosheimin	1.10438	0.0038457	836.37±558.64	775.47±637.99	813.05±454.1	677.85±395.16	1130.92±537.73
HMDB0041287	16-Hydroxy-10-oxohexadecanoic acid	1.26006	1.0344e-06	870.93±547.48	1466.68±1134.71	1669.07±1211.84	2035.88±1449.94	2892.17±2202.63
HMDB0041328	3'-Deaminofusarochromanone	1.21056	0.002632	2464.18±1268.27	2168.08±2008.24	2610.18±1628.93	2700.4±1697.02	3915.91±2303.33
HMDB0041513	Isopropyl apiosylglucoside	2.46274	1.1136e-15	218472.05±158507.12	78985.07±56011.45	47490.55±94724.22	45910.78±157656.73	15526.05±11255.85
HMDB0041514	Benzyl O-[arabinofuranosyl-(1->6)-glucoside]	1.46259	3.052e-06	2210.12±1589.01	1464.59±1083.15	2762.86±1716.85	2594.29±1686.16	4132.48±2189.38
HMDB0041654	3'-Hydroxy-O-desmethylangolensin	1.24485	3.878e-05	357±190.15	512.13±576.38	699.13±490.18	771.03±461.66	830.69±457.05
HMDB0041725	Dihydroferuloylglycine	1.02303	0.024787	1767.3±4556.78	996.94±1745.16	1356.98±3326.95	2053.25±3571.65	1736.01±2342.54
HMDB0059708	2-Ethylsuberic acid	1.01403	0.00075018	1092.28±405.8	1093.4±575.86	1707.59±968.91	1431.28±576.72	1913.27±1166.66
HMDB0059720	Meta-Tyrosine	1.00518	0.00011304	2065.75±1050.56	2183.63±958.19	2081.79±718.05	1634.78±859.3	1354.9±612.83
HMDB0059745	N-Acetylaminooctanoic acid	1.50754	0.0013645	302.75±217.05	392.45±361.75	869.94±1064.37	1089.08±1500.65	511.63±370.93
HMDB0059988	5-(3',4'-Dihydroxyphenyl)-gamma-valerolactone-3'-O-methyl-4'-O-glucuronide	1.78035	0.0036847	2431.14±1997.67	1080.77±723.09	1530.91±1364.42	1578.45±1813.62	2102.28±1475.05
HMDB0060001	Indole-3-acetic-acid-O-glucuronide	1.06851	3.1527e-06	181510.07±64205.94	181654.16±57020.55	163555.6±67884.53	131169.9±48009.4	114632.29±83952.61
HMDB0060318	(S)-4-Hydroxymandelonitrile	1.31797	0.0020676	2604.53±2307.68	3043.59±4100.19	2504.97±1946.44	1889.93±1545.2	1134.82±820.92
HMDB0060359	2,3-Epoxymenaquinone	1.24778	2.3647e-05	308.33±220.29	386.61±321.39	401.01±351.81	375.24±288.21	741.99±486.57
HMDB0060367	3-Carbamoyl-2-phenylpropionic acid	1.03713	3.052e-06	3389.78±1396.7	3354.03±1551.27	2711.05±1301.04	2555.02±1035.87	1762.9±769.27
HMDB0060383	4-(Methylnitrosamino)-1-(3-pyridyl)-1-butanol glucuronide	1.05981	0.00024494	5401.46±1680.3	5794.96±1372.85	6555.07±1603.46	5598.78±1623.72	4824.44±1650.33
HMDB0060595	Olopatadine n-oxide	1.14927	0.016269	1878.69±1813.27	2878.61±3160.24	3596.76±3004.18	3284.54±2786.11	3362.83±2502.58
HMDB0060652	2-Hydroxyiminostilbene	1.98059	1.4753e-15	2434.24±953.26	2073.65±653.7	2128.22±541.62	1326.69±620.22	830.88±486.31
HMDB0060765	4-Hydroxyamphetamine	1.19668	0.023887	2941.45±2312.89	2827.1±2360.55	2425.33±1929.45	2658.28±3318.84	3547.6±2263.02
HMDB0060817	Diethylcarbamazine N-oxide	1.31712	0.0030488	5737.84±10642.04	7691.81±16735.38	6833.79±6521.89	10698.56±11111.02	12464.73±16040.57
HMDB0060950	fluvoxamino acid	2.80205	2.9508e-17	3931.56±1626.38	3171.62±974.65	3556.5±1362.26	1932.65±1014.7	816.92±773.63
HMDB0060969	desmethyladinazolam	1.38601	3.3723e-07	6983.2±4334.57	5388.91±5202.56	3955.25±2773.43	2552.47±1396.91	2649.67±2010.29
HMDB0060989	4'-hydroxypropanolol	1.34745	6.4046e-06	299.68±210.83	367.54±247.01	1021.01±1342.01	785.06±678.37	1590.37±1690.55
HMDB0061122	4-Hydroxy-alprenolol	1.32465	0.0054075	2932.79±7290.08	5390.89±8232.53	6347.41±8797.29	8518.24±15069.7	4194.01±3684.28
HMDB0061137	Dihydroisomorphine-6-glucuronide	2.39429	5.133e-07	72050.12±216844.05	64455.48±93838	73811.38±82709.99	195713.33±231622.05	149584.72±107153.93
HMDB0061142	Fenoprofen glucuronide	1.60113	0.01253	10137.41±35537.99	4757.46±7015.41	4694.01±5524.91	20217.07±32806.56	30070.31±54342.72
HMDB0061637	3-hydroxyundecanoyl carnitine	1.12888	0.0015877	1975.36±1303.16	2561.55±1755.27	2842.84±1360.23	3901.76±2429.06	3312.39±1572.32
HMDB0061638	3-hydroxydodecanoyl carnitine	1.42918	0.018199	4723.97±4236.32	11165.2±10970.7	6992.38±3712.68	7903.24±5955.36	7353.87±5165.94
HMDB0061643	3-carboxy-4-methyl-5-pentyl-2-furanpropanoic acid	1.14095	0.0092997	6673.26±3006.55	6943.4±3560.51	8807.73±3727.4	6824.62±3003.78	6147.79±4328.89
HMDB0062176	N-lactoyl-Leucine	1.33627	5.447e-05	1694.65±1095.42	1228.77±796.64	901.72±621.48	721.09±322.02	719.12±239.3
HMDB0062179	AICA-riboside	1.14972	1.0866e-08	9809±3203.73	10007.99±3668.75	11835.83±4485.99	14931.58±5648.16	18312.23±6409.88
HMDB0062323	1-(9Z-hexadecenoyl)-glycero-3-phosphate	1.16998	0.0055141	4671.31±3073.37	3048.04±1392.89	4730.07±3093.97	4705.19±2861.74	5822.77±3222.49
HMDB0062445	alpha-CEHC glucuronide	2.28493	6.1865e-09	46444.7±48934.1	15895.38±12312.91	10878.84±4941.64	9059.08±6699.39	10912.28±4737.63
HMDB0062574	N(tele)-methylhistaminium	1.40373	1.2404e-07	384.84±92.78	655.32±342.62	497.17±120.36	532.04±157.9	417.34±102.25
HMDB0062744	7alpha-hydroxy-3-oxochol-4-en-24-oic Acid	1.41271	0.037923	4195.66±3350.12	4587.68±4341.81	9397.62±10428.71	4572.79±3036.55	5545.1±3582.73
HMDB0094699	Trimethylsilyl l-Alanine	1.36075	4.8099e-06	907.61±817.44	1456.88±1281.73	1782.99±1541.85	2359.1±2099.66	3313.03±2418.99
HMDB0094701	N-Acetylproline	1.1281	0.022097	664.77±517.13	431.49±191.67	633.23±547.52	639.89±546.26	1249.55±1424.81
HMDB0094722	5-hydroxyhexanoylglycine	1.27672	0.00028344	6307.24±1982.69	6484.07±4462.06	13602.74±21619.08	17996.54±25605.56	28608.12±32617.81
HMDB0094731	5-Hepteneoylglycine	1.36357	0.006396	46160.41±46148.93	25097.99±29345.7	11664.02±10090.48	11666.49±11527.44	10709.66±11992.83
HMDB0112093	5-Heptyl-2-furanheptanoic acid	1.33225	1.6434e-05	4614.01±3148.95	6462.24±5460.63	8723.88±6606.19	9674.45±6377.76	14343.01±10070.45
HMDB0125489	6-[4-(carboxymethyl)-5-hydroxy-2-(4-hydroxy-3-methylbut-2-en-1-yl)-3-methoxyphenoxy]-3,4,5-trihydroxyoxane-2-carboxylic acid	1.04583	1.4398e-06	41929.28±37624.18	25244.63±12512.69	24356.59±8429.82	18866.84±9825.52	17405.47±7748.02
HMDB0126431	6-[4-(2-carboxyethyl)-3-hydroxyphenoxy]-3,4,5-trihydroxyoxane-2-carboxylic acid	1.30136	0.0047547	1525.44±1029.92	2608.36±1629.88	3805.9±7685.72	2958.23±1775.58	2647.27±1624.54
HMDB0126516	3-[(1Z)-3-hydroxy-2-pentylprop-1-en-1-yl]phenol	1.10253	3.926e-07	4417.56±1317.38	6354.89±4276.15	6849.24±3602.23	8958.25±5363.51	11063.4±5998.97
HMDB0126617	2,4-dimethylbenzene-1,3,5-triol	1.36301	0.019286	557.65±235.56	897.86±573.65	1269.99±1116.52	1309.14±1608.65	856.34±1095.45
HMDB0127776	6-[4-(4-carboxy-2-hydroxybutyl)-2-methoxyphenoxy]-3,4,5-trihydroxyoxane-2-carboxylic acid	1.53164	0.00031826	4802.08±4974.91	4560.28±5912.85	3030.55±2592.5	2825.54±4432.11	2065.57±4378.83
HMDB0128677	5-(3-hydroxyprop-1-en-1-yl)-3,4-dimethoxybenzene-1,2-diol	1.02198	0.00083577	4256.65±4371.69	4084.49±5598.8	3125.64±2256.94	2219.57±1781.41	1489.91±1042.93
HMDB0128995	6-{4-[(E)-2-{3,5-dihydroxy-4-[(1E)-3-methylbut-1-en-1-yl]phenyl}ethenyl]phenoxy}-3,4,5-trihydroxyoxane-2-carboxylic acid	1.83842	5.569e-05	1102.75±1721.62	1885.01±2200.45	2038.11±1969.83	3254.26±3069.87	3599.14±2651.47
HMDB0130341	3,4,5-trihydroxy-6-{4-[3-(2-hydroxyphenyl)prop-2-en-1-yl]-3-methoxyphenoxy}oxane-2-carboxylic acid	1.34255	0.021625	12030.63±18865.12	16463.41±20295.63	15728.46±16138.06	27813.87±31705.01	22803.69±19699.54
HMDB0130384	3-(3,4-dimethoxyphenyl)-3,4-dihydro-2H-1-benzopyran-7-ol	1.0891	0.0011988	1090.94±848.18	945.89±964.1	1551.8±909.1	1716.77±1179.43	1566.47±1143.37
HMDB0131340	4-[5-(3-hydroxypropyl)-1-benzofuran-2-yl]benzene-1,2-diol	1.15593	7.5416e-05	10853.76±8308.8	11649.44±11064.68	12610.88±6288.45	14250.22±7244.31	23035.11±16472.93
HMDB0132864	6-methoxy-3-phenyl-3,4-dihydro-2H-1-benzopyran-4,7-diol	1.16648	0.011098	437.02±270.32	616.78±485.32	739.68±462	981.22±891.87	1096.26±951.16
HMDB0132904	2-[1-hydroxy-3-(4-hydroxyphenyl)propyl]-3,5-dimethoxyphenol	1.93392	8.3609e-05	2641.3±2028.44	1779.71±2907.23	1560.37±1019.74	1901.68±1468.17	3245.18±2149.41
HMDB0132920	3,9-dihydroxy-2-(2-hydroxypropan-2-yl)-2H,3H,7H-furo[3,2-g]chromen-7-one	1.88483	0.0085977	902.32±1468.92	652.96±717.91	1252.86±1518.61	845.31±834.14	555.95±540.98
HMDB0132946	2-hydroxy-1-(4-methoxyphenyl)-4-methylpentan-3-one	1.36261	0.0042202	3416.7±10925.77	1938.08±2797.89	1125.75±1364.9	1098.4±1125.77	515.57±370.27
HMDB0132968	{[1-(4-methoxyphenyl)-4-methyl-3-oxopentan-2-yl]oxy}sulfonic acid	1.21279	0.00039608	11848.46±3173.4	11267.64±3672.39	8861.63±3046.48	9109.53±2122.14	10912.43±3044.92
HMDB0133194	4-[(3,3-dimethyloxiran-2-yl)methyl]benzene-1,3-diol	1.00588	0.0056317	358.98±212.39	443.76±228.17	578.05±320.26	531.2±259.32	608.83±274.81
HMDB0133996	2-(3-hydroxyphenyl)-1-(2,4,5-trihydroxyphenyl)propan-1-one	1.22309	0.00017897	1213.11±3091.06	1174.17±1485.16	1579.82±1416.58	2570.3±2942.11	2164.03±2011.76
HMDB0134122	(2Z)-2-(phenylmethylidene)octan-1-ol	1.06972	7.4883e-06	866.67±1010.55	5836.8±23301.36	1512.09±1557.71	2035.95±2128.88	3431.84±4444.98
HMDB0134951	3-[2-(3,7-dimethylocta-2,6-dien-1-yl)-3,4-dihydroxyphenyl]propanoic acid	1.14554	0.00034568	586.57±530.25	575.67±547.76	961.76±805.87	1004.32±624.61	1094.77±717.81
HMDB0135312	3,4,5-trihydroxy-6-(3-phenylpropoxy)oxane-2-carboxylic acid	1.32349	0.00016457	487.99±406.31	767.36±1753.64	931.41±946.41	987.63±892.69	1340.23±1354.96
HMDB0135672	4-(3-hydroxybutyl)-2-methoxyphenol	1.08667	0.0031854	824.83±569.75	1300.51±901.04	1499.39±1205.63	1567.4±870.67	1636.12±2226.45
HMDB0135874	3-[4-hydroxy-3-(3-methylbut-2-en-1-yl)phenyl]prop-2-enoic acid	1.8374	1.3426e-06	231.42±330.08	176.23±220.2	135.81±95.09	375.72±445.22	419.75±292.91
HMDB0135898	4-hydroxy-3-(3-methylbut-2-en-1-yl)benzoic acid	1.06668	2.0811e-05	4561.67±2501.76	6835.41±8206.98	7585.23±3501.22	9238.77±5582.87	9142.73±3789.29
HMDB0135906	3,4-dihydroxy-5-(3-methylbut-2-en-1-yl)benzoic acid	1.65687	4.0789e-12	5766.12±2732.23	5242.04±1702.32	5311.81±2364.86	3586.54±1535.27	2434.84±1092.01
HMDB0136312	(2-{[3-(3,4-dihydroxyphenyl)prop-2-enoyl]oxy}ethyl)trimethylazanium	1.03453	0.042816	950.63±1785.25	390.56±530.22	675.93±935.18	932.25±1393.59	976.74±1585.24
HMDB0137142	2-[2,4-dihydroxy-3-(3-methylbut-2-en-1-yl)phenyl]-2-hydroxyacetic acid	1.1705	7.6517e-05	139.9±105.83	193.36±136.89	226.95±169.4	275.35±143.29	294.11±150.62
HMDB0139534	N-(4-aminobutyl)-3-(3,4-dihydroxyphenyl)propanimidic acid	1.06182	0.001611	1204.84±1732.09	1033.65±698.34	1453.95±1840.96	1612.29±1286.84	2468.33±2125.08
HMDB0139874	N-(4-aminobutyl)-3-(4-hydroxyphenyl)prop-2-enimidic acid	1.6266	0.00062329	458.69±270.64	427.13±355.95	317.7±154.93	529.4±793.87	604.8±296.75
HMDB0139973	(2E)-N-(3-aminopropyl)-3-(4-hydroxy-3-methoxyphenyl)prop-2-enimidic acid	1.11517	4.5596e-05	976.21±657.75	1350.26±1204.05	1872.6±1554.92	1645.15±707.72	1984.04±1069.25
HMDB0140290	2-[1-hydroxy-3-(4-methoxyphenyl)propyl]-3,5-dimethoxyphenol	1.75705	0.024481	9572.41±21254.75	1282.07±969.91	1156.78±793.03	1255.3±1065.63	1806.73±1277.9

[truncated: 3 more sheets: Table S5, Table S6, Table S7]
